# Supplementary material for: Insect Antimicrobial Peptides: Advancements, Enhancements and New Challenges
Source: Antibiotics (Basel). 2023 May 24;12(6):952. doi: 10.3390/antibiotics12060952 (PMC10295358; doi:10.3390/antibiotics12060952)
Supplement: Supplementary file 1 [file antibiotics-12-00952-s001.zip › Table_S1.xlsx]

## Sheet: Validated_insect_AMPs
Source organism				AMP ID	AMP Length	AMP activity
Genus	Species	Order	Family			Anti_Gram_pos	Anti_Gram_neg	Anti_yeast	Anti_fungal	Anti_viral	Anti_bacterial_broad	Multifunction
Pseudacanthotermes	spiniger	Blattodea	Termitidae	dbAMP_00087	36	1	1	0	1	0	1	1
Pseudacanthotermes	spiniger	Blattodea	Termitidae	dbAMP_05150	22	1	1	0	1	0	1	1
Acalolepta	luxuriosa	Coleoptera	Cerambycidae	dbAMP_11299	88	1	0	0	1	0	0	1
Acalolepta	luxuriosa	Coleoptera	Cerambycidae	dbAMP_02339	43	1	1	0	1	0	1	1
Acalolepta	luxuriosa	Coleoptera	Cerambycidae	dbAMP_11145	71	0	1	0	0	0	0	0
Acrocinus	longimanus	Coleoptera	Cerambycidae	dbAMP_00862	36	0	0	0	1	0	0	0
Acrocinus	longimanus	Coleoptera	Cerambycidae	dbAMP_00857	34	0	0	0	1	0	0	0
Acrocinus	longimanus	Coleoptera	Cerambycidae	dbAMP_00860	34	0	0	0	1	0	0	0
Acrocinus	longimanus	Coleoptera	Cerambycidae	dbAMP_00861	36	0	0	0	1	0	0	0
Allomyrina	dichotoma	Coleoptera	Scarabaeidae	dbAMP_11926	43	1	1	0	0	0	1	1
Anomala	cuprea	Coleoptera	Scarabaeidae	dbAMP_11924	43	1	1	0	0	0	1	1
Anomala	cuprea	Coleoptera	Scarabaeidae	dbAMP_11925	43	1	1	0	0	0	1	1
Copris	tripartitus	Coleoptera	Scarabaeidae	dbAMP_11932	43	1	1	0	1	1	1	1
Gastrophysa	atrocyanea	Coleoptera	Chrysomelidae	dbAMP_00737	41	0	0	0	1	0	0	0
Harmonia	axyridis	Coleoptera	Coccinellidae	dbAMP_11141	75	1	1	0	1	0	1	1
Harmonia	axyridis	Coleoptera	Coccinellidae	dbAMP_11142	75	1	1	0	1	0	1	1
Harmonia	axyridis	Coleoptera	Coccinellidae	dbAMP_04597	10	1	1	0	0	0	1	1
Holotrichia	diomphalia	Coleoptera	Scarabaeidae	dbAMP_11146	72	0	1	0	0	0	0	0
Holotrichia	diomphalia	Coleoptera	Scarabaeidae	dbAMP_11931	43	1	1	0	0	0	1	1
Holotrichia	diomphalia	Coleoptera	Scarabaeidae	dbAMP_12198	84	0	0	0	1	0	0	0
Oryctes	rhinoceros	Coleoptera	Scarabeidae	dbAMP_00221	9	1	1	0	0	0	1	1
Oryctes	rhinoceros	Coleoptera	Scarabeidae	dbAMP_01457	36	1	1	0	1	0	1	1
Oryctes	rhinoceros	Coleoptera	Scarabeidae	dbAMP_11143	72	1	1	0	0	0	1	1
Paederus	dermatitis	Coleoptera	Staphylinidae	dbAMP_04377	34	1	1	0	1	0	1	1
Psacothea	hilaris	Coleoptera	Cerambycidae	dbAMP_00856	34	1	1	0	1	0	1	1
Tenebrio	molitor	Coleoptera	Tenebrionidae	dbAMP_01045	78	0	0	0	1	0	0	0
Tenebrio	molitor	Coleoptera	Tenebrionidae	dbAMP_11923	43	1	1	0	1	0	1	1
Zophobas	atratus	Coleoptera	Tenebrionidae	dbAMP_02337	43	1	0	0	0	0	0	0
Zophobas	atratus	Coleoptera	Tenebrionidae	dbAMP_02338	43	1	1	0	0	0	1	1
Zophobas	atratus	Coleoptera	Tenebrionidae	dbAMP_11140	74	1	1	0	0	0	1	1
Aedes	aegypti	Diptera	Culicidae	dbAMP_00613	40	1	1	0	1	0	1	1
Aedes	aegypti	Diptera	Culicidae	dbAMP_00614	40	1	1	0	0	0	1	1
Aedes	aegypti	Diptera	Culicidae	dbAMP_00615	40	1	1	0	1	0	1	1
Aedes	aegypti	Diptera	Culicidae	dbAMP_02736	34	1	1	0	1	0	1	1
Aedes	albopictus	Diptera	Culicidae	dbAMP_02740	36	1	1	0	0	0	1	1
Aedes	albopictus	Diptera	Culicidae	dbAMP_00612	40	1	1	0	0	1	1	1
Anopheles	albimanus	Diptera	Culicidae	dbAMP_09565	61	1	1	0	1	0	1	1
Anopheles	gambiae	Diptera	Culicidae	dbAMP_09564	61	1	1	0	1	0	1	1
Anopheles	gambiae	Diptera	Culicidae	dbAMP_00603	40	1	1	0	1	0	1	1
Anopheles	gambiae	Diptera	Culicidae	dbAMP_04003	35	1	1	0	1	0	1	1
Anopheles	gambiae	Diptera	Culicidae	dbAMP_10170	45	0	0	0	0	0	0	0
Anopheles	gambiae	Diptera	Culicidae	dbAMP_11845	29	1	1	0	0	0	1	1
Anopheles	gambiae	Diptera	Culicidae	dbAMP_12081	29	1	0	0	0	0	0	0
Bactrocera	dorsalis	Diptera	Tephritidae	dbAMP_11753	20	1	1	0	1	0	1	1
Calliphora	vicina	Diptera	Calliphoridae	dbAMP_04291	12	0	0	0	1	1	0	1
Calliphora	vicina	Diptera	Calliphoridae	dbAMP_04472	13	1	1	0	0	1	1	1
Ceratitis	capitata	Diptera	Tephritidae	dbAMP_11037	29	1	1	0	0	0	1	1
Ceratitis	capitata	Diptera	Tephritidae	dbAMP_11038	29	1	1	0	0	0	1	1
Ceratitis	capitata	Diptera	Tephritidae	dbAMP_11039	36	1	1	0	0	0	1	1
Culex	pipiens	Diptera	Culicidae	dbAMP_04004	34	1	1	0	0	0	1	1
Culex	pipiens	Diptera	Culicidae	dbAMP_04034	34	1	1	0	0	0	1	1
Drosophila	mauritiana	Diptera	Drosophilidae	dbAMP_11719	34	1	0	0	0	0	0	0
Drosophila	melanogaster	Diptera	Drosophilidae	dbAMP_04370	40	1	1	0	0	0	1	1
Drosophila	melanogaster	Diptera	Drosophilidae	dbAMP_04508	26	1	1	0	1	0	1	1
Drosophila	melanogaster	Diptera	Drosophilidae	dbAMP_00624	40	1	0	0	0	0	0	0
Drosophila	melanogaster	Diptera	Drosophilidae	dbAMP_00987	44	1	1	0	1	1	1	1
Drosophila	melanogaster	Diptera	Drosophilidae	dbAMP_01009	83	0	1	0	0	0	0	0
Drosophila	melanogaster	Diptera	Drosophilidae	dbAMP_03228	19	1	1	0	1	1	1	1
Drosophila	melanogaster	Diptera	Drosophilidae	dbAMP_04389	39	1	1	0	1	0	1	1
Drosophila	melanogaster	Diptera	Drosophilidae	dbAMP_10255	23	0	1	0	1	0	0	1
Drosophila	melanogaster	Diptera	Drosophilidae	dbAMP_10718	25	1	0	0	1	0	0	1
Drosophila	melanogaster	Diptera	Drosophilidae	dbAMP_11722	34	1	1	0	0	0	1	1
Drosophila	simulans	Diptera	Drosophilidae	dbAMP_10262	43	1	1	0	0	0	1	1
Drosophila	virilis	Diptera	Drosophilidae	dbAMP_11215	84	1	1	0	1	1	1	1
Glossina	morsitans	Diptera	Glossinidae	dbAMP_11937	33	1	1	0	0	0	1	1
Glossina	morsitans	Diptera	Glossinidae	dbAMP_08980	208	0	0	0	0	0	0	0
Glossina	morsitans	Diptera	Glossinidae	dbAMP_04378	39	1	1	0	0	0	1	1
Glossina	morsitans	Diptera	Glossinidae	dbAMP_11942	43	1	1	0	0	0	1	1
Lucilia	sericata	Diptera	Calliphoridae	dbAMP_00622	40	1	1	0	0	0	1	1
Musca	domestica	Diptera	Muscidae	dbAMP_04092	45	0	1	0	0	0	0	0
Musca	domestica	Diptera	Muscidae	dbAMP_10905	30	0	0	0	1	0	0	0
Phlebotomus	duboscqi	Diptera	Psychodidae	dbAMP_00610	40	1	0	0	1	1	0	1
Phormia	terranovae	Diptera	Calliphoridae	dbAMP_00620	40	1	1	0	1	0	1	1
Phormia	terranovae	Diptera	Calliphoridae	dbAMP_00621	40	1	0	0	0	0	0	0
Protophormia	terraenovae	Diptera	Calliphoridae	dbAMP_01024	82	0	1	0	0	0	0	0
Sarcophaga	peregrina	Diptera	Sarcophagidae	dbAMP_10159	255	0	1	0	0	0	0	0
Sarcophaga	peregrina	Diptera	Sarcophagidae	dbAMP_00619	40	1	1	0	0	0	1	1
Sarcophaga	peregrina	Diptera	Sarcophagidae	dbAMP_01127	37	1	1	0	0	0	1	1
Sarcophaga	peregrina	Diptera	Sarcophagidae	dbAMP_06059	34	1	1	0	0	0	1	1
Sarcophaga	peregrina	Diptera	Sarcophagidae	dbAMP_00616	40	1	1	0	0	0	1	1
Sarcophaga	peregrina	Diptera	Sarcophagidae	dbAMP_04349	40	1	1	0	0	0	1	1
Sarcophaga	peregrina	Diptera	Sarcophagidae	dbAMP_04375	39	1	1	0	0	0	1	1
Sarcophaga	peregrina	Diptera	Sarcophagidae	dbAMP_04387	39	1	1	0	1	0	1	1
Sarcophaga	peregrina	Diptera	Sarcophagidae	dbAMP_10106	67	0	0	0	1	0	0	0
Stomoxys	calcitrans	Diptera	Muscidae	dbAMP_00045	46	1	0	0	0	0	0	0
Stomoxys	calcitrans	Diptera	Muscidae	dbAMP_00626	40	0	1	0	0	0	0	0
Stomoxys	calcitrans	Diptera	Muscidae	dbAMP_10426	42	1	1	0	1	0	1	1
Cicada	flammata	Hemiptera	Cicadidae	dbAMP_09679	55	0	0	0	1	1	0	1
Cryptotympana	dubia	Hemiptera	Cicadidae	dbAMP_03573	24	1	1	0	1	0	1	1
Megoura	viciae	Hemiptera	Aphididae	dbAMP_12225	63	1	1	0	1	0	1	1
Megoura	viciae	Hemiptera	Aphididae	dbAMP_12226	63	1	1	0	1	0	1	1
Megoura	viciae	Hemiptera	Aphididae	dbAMP_12227	63	1	1	0	1	0	1	1
Oncopeltus	fasciatus	Hemiptera	Lygaeidae	dbAMP_11692	20	1	1	0	0	0	1	1
Palomena	prasina	Hemiptera	Pentatomidae	dbAMP_11688	15	1	1	0	0	1	1	1
Palomena	prasina	Hemiptera	Pentatomidae	dbAMP_11689	16	0	1	0	0	0	0	0
Palomena	prasina	Hemiptera	Pentatomidae	dbAMP_11690	15	1	1	0	0	0	1	1
Palomena	prasina	Hemiptera	Pentatomidae	dbAMP_11691	16	0	1	0	0	0	0	0
Podisus	maculiventris	Hemiptera	Pentatomidae	dbAMP_04078	21	1	1	0	1	0	1	1
Pyrrhocoris	apterus	Hemiptera	Pyrrhocoridae	dbAMP_01243	133	0	1	0	0	0	0	0
Pyrrhocoris	apterus	Hemiptera	Pyrrhocoridae	dbAMP_00600	43	1	1	0	0	0	1	1
Pyrrhocoris	apterus	Hemiptera	Pyrrhocoridae	dbAMP_11686	20	1	1	0	0	0	1	1
Rhodnius	prolixus	Hemiptera	Reduviidae	dbAMP_00608	43	1	1	0	0	0	1	1
Rhodnius	prolixus	Hemiptera	Reduviidae	dbAMP_11206	77	1	1	0	0	0	1	1
Agelaia	pallipes	Hymenoptera	Vespidae	dbAMP_04822	14	1	1	0	1	0	1	1
Anterhynchium	flavomarginatum	Hymenoptera	Vespidae	dbAMP_04798	14	1	1	0	1	0	1	1
Apis	florea	Hymenoptera	Apidae	dbAMP_02883	26	0	0	0	0	0	0	0
Apis	mellifera	Hymenoptera	Apidae	dbAMP_01481	9	1	1	0	1	0	1	1
Apis	mellifera	Hymenoptera	Apidae	dbAMP_03904	18	1	1	0	0	0	1	1
Apis	mellifera	Hymenoptera	Apidae	dbAMP_03905	18	1	1	0	0	1	1	1
Apis	mellifera	Hymenoptera	Apidae	dbAMP_03906	18	1	1	0	0	0	1	1
Apis	mellifera	Hymenoptera	Apidae	dbAMP_09903	8	1	1	0	1	0	1	1
Apis	mellifera	Hymenoptera	Apidae	dbAMP_10075	93	1	1	0	0	0	1	1
Apis	mellifera	Hymenoptera	Apidae	dbAMP_11534	9	1	1	0	1	0	1	1
Apis	mellifera	Hymenoptera	Apidae	dbAMP_11929	51	1	1	0	0	0	1	1
Apis	mellifera	Hymenoptera	Apidae	dbAMP_12343	34	1	1	0	0	0	1	1
Apis	mellifera	Hymenoptera	Apidae	dbAMP_11927	51	1	1	0	0	0	1	1
Apis	mellifera	Hymenoptera	Apidae	dbAMP_11928	51	1	0	0	0	0	0	0
Apis	mellifera	Hymenoptera	Apidae	dbAMP_01367	93	0	1	0	0	0	0	0
Apis	mellifera	Hymenoptera	Apidae	dbAMP_01482	9	1	1	0	0	0	1	1
Apis	mellifera	Hymenoptera	Apidae	dbAMP_09904	8	1	1	0	1	0	1	1
Apis	mellifera	Hymenoptera	Apidae	dbAMP_11535	9	1	1	0	1	0	1	1
Bombus	pascuorum	Hymenoptera	Apidae	dbAMP_02389	39	1	1	0	0	0	1	1
Bombus	pascuorum	Hymenoptera	Apidae	dbAMP_02388	39	1	1	0	0	0	1	1
Bombus	pascuorum	Hymenoptera	Apidae	dbAMP_03909	17	0	1	0	0	0	0	0
Bombus	pascuorum	Hymenoptera	Apidae	dbAMP_11930	51	1	1	0	1	0	1	1
Camponotus	floridanus	Hymenoptera	Formicidae	dbAMP_11846	29	0	1	0	0	0	0	0
Dinoponera	australis	Hymenoptera	Formicidae	dbAMP_03477	28	1	1	0	0	0	1	1
Dinoponera	quadriceps	Hymenoptera	Formicidae	dbAMP_03478	28	0	1	0	0	0	0	0
Dinoponera	quadriceps	Hymenoptera	Formicidae	dbAMP_03479	28	1	1	0	0	0	1	1
Eumenes	fraterculus	Hymenoptera	Vespidae	dbAMP_01625	14	1	1	0	1	0	1	1
Eumenes	fraterculus	Hymenoptera	Vespidae	dbAMP_05895	15	1	1	0	1	0	1	1
Eumenes	rubrofemoratus	Hymenoptera	Vespidae	dbAMP_01616	14	1	1	0	1	0	1	1
Eumenes	rubrofemoratus	Hymenoptera	Vespidae	dbAMP_05896	15	1	1	0	1	0	1	1
Eumenes	rubronotatus	Hymenoptera	Vespidae	dbAMP_05894	15	1	1	0	0	0	1	1
Halictus	sexcinctus	Hymenoptera	Halictidae	dbAMP_03243	12	1	1	0	1	0	1	1
Halictus	sexcinctus	Hymenoptera	Halictidae	dbAMP_03891	12	1	1	0	1	0	1	1
Lasioglossum	laticeps	Hymenoptera	Halictidae	dbAMP_11855	15	1	1	0	1	0	1	1
Lasioglossum	laticeps	Hymenoptera	Halictidae	dbAMP_11856	15	1	1	0	1	0	1	1
Lasioglossum	laticeps	Hymenoptera	Halictidae	dbAMP_11857	15	1	1	0	1	0	1	1
Lasioglossum	laticeps	Hymenoptera	Halictidae	dbAMP_03712	27	1	1	0	1	1	1	1
Macropis	fulvipes	Hymenoptera	Mellitidae	dbAMP_02578	13	1	1	0	1	0	1	1
Macropis	fulvipes	Hymenoptera	Mellitidae	dbAMP_04121	17	1	1	0	1	0	1	1
Melecta	albifrons	Hymenoptera	Apidae	dbAMP_02655	18	1	1	0	1	1	1	1
Mischocyttarus	phthisicus	Hymenoptera	Vespidae	dbAMP_04824	14	1	1	0	0	0	1	1
Myrmecia	banksi	Hymenoptera	Formicidae	dbAMP_01617	36	1	1	0	1	0	1	1
Myrmecia	banksi	Hymenoptera	Formicidae	dbAMP_04636	24	1	1	0	0	0	1	1
Myrmecia	gulosa	Hymenoptera	Formicidae	dbAMP_04007	16	1	1	0	0	0	1	1
Myrmecia	gulosa	Hymenoptera	Formicidae	dbAMP_04008	16	0	1	0	0	0	0	0
Myrmecia	pilosula	Hymenoptera	Formicidae	dbAMP_03640	20	1	1	0	1	0	1	1
Myrmecia	pilosula	Hymenoptera	Formicidae	dbAMP_03451	20	1	1	0	1	0	1	1
Myrmecia	pilosula	Hymenoptera	Formicidae	dbAMP_03452	56	1	1	0	1	0	1	1
Myrmecia	pilosula	Hymenoptera	Formicidae	dbAMP_01248	37	0	1	0	1	0	0	1
Myrmecia	pilosula	Hymenoptera	Formicidae	dbAMP_04561	27	1	1	0	1	0	1	1
Myrmecia	pilosula	Hymenoptera	Formicidae	dbAMP_09873	36	1	1	0	0	0	1	1
Nasonia	vitripennis	Hymenoptera	Pteromalidae	dbAMP_04868	23	1	1	0	0	0	1	1
Nasonia	vitripennis	Hymenoptera	Pteromalidae	dbAMP_07864	101	1	0	0	0	0	0	0
Nasonia	vitripennis	Hymenoptera	Pteromalidae	dbAMP_08065	101	1	0	0	0	0	0	0
Nasonia	vitripennis	Hymenoptera	Pteromalidae	dbAMP_10959	33	1	0	0	0	0	0	0
Nasonia	vitripennis	Hymenoptera	Pteromalidae	dbAMP_10960	33	1	0	0	0	0	0	0
Nasonia	vitripennis	Hymenoptera	Pteromalidae	dbAMP_11933	52	1	1	0	1	0	1	1
Orancistrocerus	drewseni	Hymenoptera	Vespidae	dbAMP_03988	14	1	1	0	1	0	1	1
Orancistrocerus	drewseni	Hymenoptera	Vespidae	dbAMP_04980	14	1	1	0	1	0	1	1
Orancistrocerus	drewseni	Hymenoptera	Vespidae	dbAMP_01485	14	1	1	0	1	0	1	1
Orancistrocerus	drewseni	Hymenoptera	Vespidae	dbAMP_04696	12	1	1	0	1	0	1	1
Oreumenes	decoratus	Hymenoptera	Vespidae	dbAMP_11136	11	1	1	0	1	0	1	1
Osmia	rufa	Hymenoptera	Megachilidae	dbAMP_02652	17	1	1	0	1	0	1	1
Pachycondyla	goeldii	Hymenoptera	Formicidae	dbAMP_01032	29	1	1	0	1	0	1	1
Pachycondyla	goeldii	Hymenoptera	Formicidae	dbAMP_01789	20	1	1	0	1	0	1	1
Pachycondyla	goeldii	Hymenoptera	Formicidae	dbAMP_02397	24	1	1	0	1	0	1	1
Pachycondyla	goeldii	Hymenoptera	Formicidae	dbAMP_03186	26	1	1	0	1	0	1	1
Pachycondyla	goeldii	Hymenoptera	Formicidae	dbAMP_03187	26	1	1	0	1	0	1	1
Pachycondyla	goeldii	Hymenoptera	Formicidae	dbAMP_03475	30	1	1	0	0	0	1	1
Pachycondyla	goeldii	Hymenoptera	Formicidae	dbAMP_03774	18	1	1	0	1	0	1	1
Pachycondyla	goeldii	Hymenoptera	Formicidae	dbAMP_03775	19	1	1	0	1	0	1	1
Pachycondyla	goeldii	Hymenoptera	Formicidae	dbAMP_04352	30	1	1	0	1	0	1	1
Pachycondyla	goeldii	Hymenoptera	Formicidae	dbAMP_04353	30	1	1	0	1	0	1	1
Pachycondyla	goeldii	Hymenoptera	Formicidae	dbAMP_04354	30	1	1	0	1	0	1	1
Pachycondyla	goeldii	Hymenoptera	Formicidae	dbAMP_05856	24	1	1	0	0	0	1	1
Pachycondyla	goeldii	Hymenoptera	Formicidae	dbAMP_12042	25	1	1	0	1	0	1	1
Pachycondyla	goeldii	Hymenoptera	Formicidae	dbAMP_12043	25	1	1	0	1	0	1	1
Panurgus	calcaratus	Hymenoptera	Andrenidae	dbAMP_05645	25	1	1	0	1	0	1	1
Panurgus	calcaratus	Hymenoptera	Andrenidae	dbAMP_05646	25	1	1	0	1	0	1	1
Panurgus	calcaratus	Hymenoptera	Andrenidae	dbAMP_05899	12	1	1	0	1	0	1	1
Polistes	dominulus	Hymenoptera	Vespidae	dbAMP_04813	17	1	1	0	0	0	1	1
Polistes	dominulus	Hymenoptera	Vespidae	dbAMP_04814	17	1	1	0	0	0	1	1
Polistes	dorsalis	Hymenoptera	Vespidae	dbAMP_04816	14	1	1	0	0	0	1	1
Polistes	dorsalis	Hymenoptera	Vespidae	dbAMP_04823	14	1	1	0	0	0	1	1
Polistes	major	Hymenoptera	Vespidae	dbAMP_04815	17	1	1	0	0	0	1	1
Polybia	paulista	Hymenoptera	Vespidae	dbAMP_04735	12	1	1	0	1	0	1	1
Polybia	paulista	Hymenoptera	Vespidae	dbAMP_04560	14	1	1	0	1	0	1	1
Polybia	paulista	Hymenoptera	Vespidae	dbAMP_04562	14	1	1	0	0	0	1	1
Polybia	paulista	Hymenoptera	Vespidae	dbAMP_04563	14	1	1	0	0	0	1	1
Pachycondyla	goeldii	Hymenoptera	Formicidae	dbAMP_05855	24	1	1	0	1	1	1	1
Protonectarina	sylveirae	Hymenoptera	Vespidae	dbAMP_04810	14	1	1	0	1	0	1	1
Pteromalus	puparum	Hymenoptera	Pteromalidae	dbAMP_02409	22	1	1	0	1	0	1	1
Pteromalus	puparum	Hymenoptera	Pteromalidae	dbAMP_03242	42	1	1	0	1	0	1	1
Pteromalus	puparum	Hymenoptera	Pteromalidae	dbAMP_04051	39	1	1	0	0	0	1	1
Pteromalus	puparum	Hymenoptera	Pteromalidae	dbAMP_12344	19	1	1	0	1	0	1	1
Tetramorium	bicarinatum	Hymenoptera	Formicidae	dbAMP_05089	20	1	1	0	1	0	1	1
Vespa	basalis	Hymenoptera	Vespidae	dbAMP_05798	14	1	1	0	1	0	1	1
Vespa	bicolor	Hymenoptera	Vespidae	dbAMP_02252	13	1	1	0	1	0	1	1
Vespa	magnifica	Hymenoptera	Vespidae	dbAMP_02036	13	1	1	1	1	0	1	1
Vespa	magnifica	Hymenoptera	Vespidae	dbAMP_02060	13	1	1	0	1	0	1	1
Vespa	magnifica	Hymenoptera	Vespidae	dbAMP_04786	15	1	1	0	1	0	1	1
Vespa	magnifica	Hymenoptera	Vespidae	dbAMP_04811	14	1	1	0	1	0	1	1
Vespa	magnifica	Hymenoptera	Vespidae	dbAMP_04812	13	1	1	0	1	0	1	1
Vespa	mandarinia	Hymenoptera	Vespidae	dbAMP_04785	14	1	1	0	1	1	1	1
Vespa	tropica	Hymenoptera	Vespidae	dbAMP_04784	14	1	1	0	0	0	1	1
Vespa	bicolor	Hymenoptera	Vespidae	dbAMP_04799	14	1	1	0	1	0	1	1
Vespula	lewisii	Hymenoptera	Vespidae	dbAMP_04796	14	1	1	0	1	0	1	1
Vespula	vulgaris	Hymenoptera	Vespidae	dbAMP_04817	15	1	1	0	1	0	1	1
Antheraea	mylitta	Lepidoptera	Saturniidae	dbAMP_05267	120	1	0	0	0	0	0	0
Antheraea	pernyi	Lepidoptera	Saturniidae	dbAMP_12086	36	1	1	0	0	0	1	1
Antheraea	pernyi	Lepidoptera	Saturniidae	dbAMP_05488	35	1	1	0	1	0	1	1
Archaeoprepona	demophon	Lepidoptera	Nymphalidae	dbAMP_01102	44	0	0	0	1	0	0	0
Archaeoprepona	demophoon	Lepidoptera	Nymphalidae	dbAMP_01100	41	0	0	0	1	0	0	0
Artogeia	rapae	Lepidoptera	Pieridae	dbAMP_05486	38	1	1	0	0	0	1	1
Artogeia	rapae	Lepidoptera	Pieridae	dbAMP_04355	40	1	1	0	1	0	1	1
Bombyx	mori	Lepidoptera	Bombycidae	dbAMP_05391	119	1	1	0	0	0	1	1
Bombyx	mori	Lepidoptera	Bombycidae	dbAMP_00295	42	1	1	0	0	0	1	1
Bombyx	mori	Lepidoptera	Bombycidae	dbAMP_01138	32	1	1	0	0	0	1	1
Bombyx	mori	Lepidoptera	Bombycidae	dbAMP_01139	32	1	1	0	0	0	1	1
Bombyx	mori	Lepidoptera	Bombycidae	dbAMP_01140	32	1	1	0	0	0	1	1
Bombyx	mori	Lepidoptera	Bombycidae	dbAMP_10856	35	1	1	0	1	0	1	1
Bombyx	mori	Lepidoptera	Bombycidae	dbAMP_10858	35	1	1	0	1	0	1	1
Bombyx	mori	Lepidoptera	Bombycidae	dbAMP_10862	35	0	1	0	0	0	0	0
Galleria	mellonella	Lepidoptera	Pyralidae	dbAMP_01086	37	1	1	0	1	0	1	1
Galleria	mellonella	Lepidoptera	Pyralidae	dbAMP_01091	44	1	1	0	1	0	1	1
Galleria	mellonella	Lepidoptera	Pyralidae	dbAMP_01232	44	0	0	0	1	0	0	0
Galleria	mellonella	Lepidoptera	Pyralidae	dbAMP_01407	42	1	1	0	1	0	1	1
Galleria	mellonella	Lepidoptera	Pyralidae	dbAMP_01474	39	1	1	0	1	0	1	1
Galleria	mellonella	Lepidoptera	Pyralidae	dbAMP_01554	60	1	1	0	1	0	1	1
Galleria	mellonella	Lepidoptera	Pyralidae	dbAMP_03211	43	1	1	0	1	0	1	1
Galleria	mellonella	Lepidoptera	Pyralidae	dbAMP_05031	38	1	1	0	1	0	1	1
Galleria	mellonella	Lepidoptera	Pyralidae	dbAMP_05447	39	1	1	0	1	0	1	1
Galleria	mellonella	Lepidoptera	Pyralidae	dbAMP_05448	38	1	1	0	1	0	1	1
Galleria	mellonella	Lepidoptera	Pyralidae	dbAMP_05449	38	1	1	0	1	0	1	1
Galleria	mellonella	Lepidoptera	Pyralidae	dbAMP_05450	38	1	1	0	1	0	1	1
Galleria	mellonella	Lepidoptera	Pyralidae	dbAMP_05451	38	1	1	0	1	0	1	1
Galleria	mellonella	Lepidoptera	Pyralidae	dbAMP_07917	76	0	0	0	1	0	0	0
Galleria	mellonella	Lepidoptera	Pyralidae	dbAMP_11883	51	1	1	0	1	0	1	1
Galleria	mellonella	Lepidoptera	Pyralidae	dbAMP_04294	42	0	0	0	1	0	0	0
Galleria	mellonella	Lepidoptera	Pyralidae	dbAMP_05446	39	1	1	0	1	0	1	1
Galleria	mellonella	Lepidoptera	Pyralidae	dbAMP_01231	43	1	1	0	1	0	1	1
Heliothis	virescens	Lepidoptera	Noctuidae	dbAMP_01094	44	1	1	0	1	0	1	1
Heliothis	virescens	Lepidoptera	Noctuidae	dbAMP_03208	41	1	1	0	0	0	1	1
Heliothis	virescens	Lepidoptera	Noctuidae	dbAMP_05535	33	1	1	0	1	0	1	1
Heliothis	virescens	Lepidoptera	Noctuidae	dbAMP_10246	22	0	1	0	0	0	0	0
Heliothis	virescens	Lepidoptera	Noctuidae	dbAMP_10865	33	1	1	0	1	0	1	1
Heliothis	virescens	Lepidoptera	Noctuidae	dbAMP_10867	35	1	1	0	1	0	1	1
Heliothis	virescens	Lepidoptera	Noctuidae	dbAMP_12180	44	0	1	0	0	0	0	0
Heliothis	virescens	Lepidoptera	Noctuidae	dbAMP_01097	44	1	1	0	1	0	1	1
Hyalophora	cecropia	Lepidoptera	Saturniidae	dbAMP_01256	130	1	1	0	0	0	1	1
Hyalophora	cecropia	Lepidoptera	Saturniidae	dbAMP_05533	37	1	1	0	0	0	1	1
Hyalophora	cecropia	Lepidoptera	Saturniidae	dbAMP_12084	36	1	1	0	1	0	1	1
Hyalophora	cecropia	Lepidoptera	Saturniidae	dbAMP_05494	37	1	1	0	0	1	1	1
Hyphantria	cunea	Lepidoptera	Erebidae	dbAMP_12291	148	1	1	0	0	0	1	1
Manduca	sexta	Lepidoptera	Sphingidae	dbAMP_10247	21	1	1	0	0	0	1	1
Manduca	sexta	Lepidoptera	Sphingidae	dbAMP_12089	37	1	1	0	0	0	1	1
Manduca	sexta	Lepidoptera	Sphingidae	dbAMP_12085	37	1	1	0	0	0	1	1
Manduca	sexta	Lepidoptera	Sphingidae	dbAMP_12087	37	1	1	0	0	0	1	1
Manduca	sexta	Lepidoptera	Sphingidae	dbAMP_12090	37	1	1	0	0	0	1	1
Oiketicus	kirbyi	Lepidoptera	Psychidae	dbAMP_04801	45	1	1	0	1	0	1	1
Oiketicus	kirbyi	Lepidoptera	Psychidae	dbAMP_12036	32	1	1	0	1	0	1	1
Papilio	xuthus	Lepidoptera	Papilionidae	dbAMP_10859	37	1	1	0	1	0	1	1
Plutella	xylostella	Lepidoptera	Plutellidae	dbAMP_05218	31	1	1	0	0	0	1	1
Plutella	xylostella	Lepidoptera	Plutellidae	dbAMP_05217	39	1	1	0	1	0	1	1
Spodoptera	littoralis	Lepidoptera	Noctuidae	dbAMP_11768	40	0	0	0	1	0	0	0
Spodoptera	litura	Lepidoptera	Noctuidae	dbAMP_10864	37	1	1	0	0	0	1	1
Spodoptera	litura	Lepidoptera	Noctuidae	dbAMP_10869	36	1	1	0	0	0	1	1
Trichoplusia	ni	Lepidoptera	Noctuidae	dbAMP_08952	163	0	0	0	0	1	0	0
Trichoplusia	ni	Lepidoptera	Noctuidae	dbAMP_08982	174	0	0	0	0	1	0	0
Sphodromantis	viridis	Mantodea	Mantidae	dbAMP_06007	14	1	1	0	1	0	1	1
Aeshna	cyanea	Odonata	Aeshnidae	dbAMP_02556	38	1	1	0	0	0	1	1
Locusta	migratoria	Orthoptera	Acrididae	dbAMP_00679	55	1	0	0	0	0	0	0
