# Supplementary material for: Insect Antimicrobial Peptides: Advancements, Enhancements and New Challenges
Source: Antibiotics (Basel). 2023 May 24;12(6):952. doi: 10.3390/antibiotics12060952 (PMC10295358; doi:10.3390/antibiotics12060952)
Supplement: Supplementary file 1 [file antibiotics-12-00952-s001.zip › Table_S2.xlsx]

## Sheet: AMPs_dataset_CAMP_R3
Source organism				AMP Name	AMP Length	Predicted activity	Validated activity	Activity
Species	Family	Class	Order					Antimicrobial	Antibacterial	Gram+ bacteria	Gram- bacteria	Gram n.a.	Antifungal	Anticancer	Antiviral
Apis mellifera	Abaecin	Insecta	Hymenoptera	Abaecin precursor	34	0	1	0	1	1	1	0	0	0	0
Bombus pascuorum	Abaecin	Insecta	Hymenoptera	Abaecin	39	0	1	0	1	1	1	0	0	0	0
Oryctes rhinoceros	Abaecin	Insecta	Coleoptera	Scarabaecin	36	0	1	0	1	1	0	0	1	0	0
Bombus pascuorum	Abaecin	Insecta	Hymenoptera	European bumblebee abaecin	39	0	1	0	1	1	1	0	0	0	0
Nasonia vitripennis	Abaecin	Insecta	Hymenoptera	Nabaecin-3	98	0	1	0	0	0	0	1	1	0	0
Apis mellifera	Abaecin	Insecta	Hymenoptera	Abaecin	29	0	1	0	1	1	0	0	0	0	0
Apis Melifera	Abaecin	Insecta	Hymenoptera	Abacein	40	0	1	0	1	0	1	0	1	0	0
Sesamum indicum	Alpha hairpinin	Magnoliopsida	Lamiales	Peptide 10	599	1	0	1	0	0	0	0	0	0	0
Linum usitatissimum	Alpha hairpinin	Magnoliopsida	Malpighiales	Peptide 22	515	1	0	1	0	0	0	0	0	0	0
Ascaphus truei	Ascaphin	Amphibia	Anura	Ascaphin-3	24	0	1	0	1	1	1	0	0	0	0
Ascaphus truei	Ascaphin	Amphibia	Anura	Ascaphin-5	24	0	1	0	1	1	1	0	0	0	0
Ascaphus truei	Ascaphin	Amphibia	Anura	Ascaphin-7	24	0	1	0	1	1	1	0	0	0	0
Ascaphus truei	Ascaphin	Amphibia	Anura	Ascaphin-2	24	1	0	0	1	1	1	0	1	0	0
Ascaphus truei	Ascaphin	Amphibia	Anura	Ascaphin-4	24	1	0	0	1	1	1	0	1	0	0
Ascaphus truei	Ascaphin	Amphibia	Anura	Ascaphin-6	24	1	0	0	1	1	1	0	1	0	0
Ascaphus truei	Ascaphin	Amphibia	Anura	Ascaphin-8	19	0	1	0	1	1	1	0	1	0	0
Ascaphus truei	Ascaphin	Amphibia	Anura	Ascaphin-1	23	0	1	0	1	1	1	0	1	0	0
Ascaphus truei	Ascaphin	Amphibia	Anura	Ascaphin-5	24	0	1	0	1	1	1	0	1	0	0
Litoria raniformis	Aurein	Amphibia	Anura	Aurein-1.1	13	0	1	0	1	1	0	0	0	0	0
Litoria raniformis	Aurein	Amphibia	Anura	Aurein-1.2	13	0	1	0	1	1	1	0	0	1	0
Litoria aurea	Aurein	Amphibia	Anura	Aurein-2.2	14	0	1	0	1	1	0	0	0	0	0
Litoria aurea	Aurein	Amphibia	Anura	Aurein-2.3	16	0	1	0	1	1	0	0	0	0	0
Litoria aurea	Aurein	Amphibia	Anura	Aurein-2.4	14	0	1	0	1	1	0	0	0	1	0
Litoria raniformis	Aurein	Amphibia	Anura	Aurein-2.6	16	0	1	0	1	1	0	0	0	1	0
Litoria raniformis	Aurein	Amphibia	Anura	Aurein-3.3	17	0	1	0	1	1	1	0	0	1	0
Litoria dahlii	Aurein	Amphibia	Anura	Dahlein-1.2	13	0	1	0	1	1	0	0	0	0	0
Litoria dahlii	Aurein	Amphibia	Anura	Dahlein-1.1	13	0	1	0	1	1	0	0	0	0	0
Litoria raniformis	Aurein	Amphibia	Anura	Aurein-2.1	16	0	1	0	1	1	0	0	0	0	0
Litoria aurea	Aurein	Amphibia	Anura	Aurein-2.1	16	0	1	0	1	1	0	0	0	0	0
Litoria raniformis	Aurein	Amphibia	Anura	Aurein-2.5	16	0	1	0	1	1	0	0	0	1	0
Litoria aurea	Aurein	Amphibia	Anura	Aurein-2.5	16	0	1	0	1	1	0	0	0	1	0
Litoria raniformis	Aurein	Amphibia	Anura	Aurein-3.1	17	0	1	0	1	1	0	0	0	1	0
Litoria aurea	Aurein	Amphibia	Anura	Aurein-3.1	17	0	1	0	1	1	0	0	0	1	0
Litoria raniformis	Aurein	Amphibia	Anura	Aurein-3.2	17	0	1	0	1	1	0	0	0	1	0
Litoria aurea	Aurein	Amphibia	Anura	Aurein-3.2	17	0	1	0	1	1	0	0	0	1	0
Litoria raniformis	Aurein	Amphibia	Anura	Aurein-5.2	25	0	1	0	1	1	0	0	0	0	0
Litoria aurea	Aurein	Amphibia	Anura	Aurein-5.2	25	0	1	0	1	1	0	0	0	0	0
Litoria citropa	Aurein	Amphibia	Anura	Citropin-1.1	16	0	1	0	1	1	0	0	0	0	0
Litoria citropa	Aurein	Amphibia	Anura	Citropin-1.2	16	0	1	0	1	1	0	0	0	0	0
Litoria citropa	Aurein	Amphibia	Anura	Citropin-1.3	16	0	1	0	1	1	0	0	0	0	0
Litoria genimaculata	Aurein	Amphibia	Anura	Maculatin-2.1	18	0	1	0	1	1	0	0	0	0	0
Synthetic construct	Aurein	Synthetic	Synthetic	Anticancer peptide A4	13	0	1	0	1	0	1	0	0	0	0
Litoria aurea	Aurein	Amphibia	Anura	Aurein 2.2	16	0	1	1	0	0	0	0	0	0	0
Litoria aurea	Aurein	Amphibia	Anura	Aurein 2.4	16	0	1	1	0	0	0	0	0	0	0
Litoria eucnemis	Aurein	Amphibia	Anura	Maculatin 2.1	18	0	1	0	1	1	0	0	0	0	0
Litoria citropa	Aurein	Amphibia	Anura	Citropin-1.1.3	18	0	1	0	1	1	0	0	0	0	0
Synthetic construct	Aurein	Synthetic	Synthetic	AMP-001/Cit 1.1	16	0	1	0	1	1	1	0	1	0	0
Synthetic construct	Aurein	Synthetic	Synthetic	AMP-002	15	0	1	0	1	1	1	0	0	0	0
Synthetic construct	Aurein	Synthetic	Synthetic	AMP-003	16	0	1	0	1	1	1	0	0	0	0
Litoria citropa	Aurein	Amphibia	Anura	Cit1.1	16	0	1	0	1	1	1	0	0	0	0
Synthetic construct	Aurein	Synthetic	Synthetic	GGH-Cit1.1	19	0	1	0	1	1	1	0	0	0	0
Synthetic construct	Aurein	Synthetic	Synthetic	VIH-Cit1.1	19	0	1	0	1	1	1	0	0	0	0
Litoria aurea	Aurein	Amphibia	Anura	Aurein1.2	13	0	1	0	1	1	1	0	1	0	0
Litoria aurea	Aurein	Amphibia	Anura	Aurein 2.5	16	0	1	0	1	1	1	0	1	0	0
Synthetic construct	Aurein	Synthetic	Synthetic	Citropin 1.1 M14	16	0	1	0	1	1	1	0	0	0	0
Synthetic construct	Aurein	Synthetic	Synthetic	I5A	13	0	1	0	1	1	1	0	1	0	0
Synthetic construct	Aurein	Synthetic	Synthetic	I6A	13	0	1	0	1	1	1	0	1	0	0
Synthetic construct	Aurein	Synthetic	Synthetic	K7A	13	0	1	0	1	1	1	0	1	0	0
Synthetic construct	Aurein	Synthetic	Synthetic	E11A	13	0	1	0	1	1	1	0	1	0	0
Synthetic construct	Aurein	Synthetic	Synthetic	S12A	13	0	1	0	1	1	1	0	1	0	0
Synthetic construct	Aurein	Synthetic	Synthetic	F13A	13	0	1	0	1	1	1	0	1	0	0
Synthetic construct	Aurein	Synthetic	Synthetic	Aurein 2.2delta3	13	0	1	0	1	1	0	0	0	0	0
Litoria raniformis	Aurein	Amphibia	Anura	Aurein 1.2	13	0	1	0	1	1	1	0	0	0	0
Synthetic construct	Aurein	Synthetic	Synthetic	Citropin 1.1	16	0	1	0	1	0	1	0	0	0	0
Litoria auream	Aurein	Amphibia	Anura	Aurein1.2	13	0	1	0	0	0	0	0	1	0	0
Ranoidea citropa	Aurein	Amphibia	Anura	Citropin-1.1.4	18	1	0	1	0	0	0	0	0	0	0
Ranoidea citropa	Aurein	Amphibia	Anura	Citropin-1.2.4	18	1	0	1	0	0	0	0	0	0	0
Ranoidea citropa	Aurein	Amphibia	Anura	Citropin-1.2.5	18	1	0	1	0	0	0	0	0	0	0
Bombina orientalis	Bombinin	Amphibia	Anura	Bombinin-like peptides 1	27	0	1	0	1	1	1	0	0	0	0
Bombina orientalis	Bombinin	Amphibia	Anura	Bombinin-like peptide 2	27	0	1	0	1	0	1	0	1	0	0
Bombina orientalis	Bombinin	Amphibia	Anura	Bombinin-like peptides 3	25	0	1	0	1	1	1	0	0	1	0
Bombina variegata	Bombinin	Amphibia	Anura	Bombinin-like peptide 1	27	0	1	0	1	1	1	0	0	0	0
Bombina variegata	Bombinin	Amphibia	Anura	Bombinin-H1/H3	21	0	1	0	1	1	1	0	0	0	0
Bombina variegata	Bombinin	Amphibia	Anura	Bombinin-H4	21	0	1	0	1	1	1	0	0	0	0
Bombina variegata	Bombinin	Amphibia	Anura	Bombinin-H5	20	0	1	0	1	1	1	0	0	0	0
Pleurotus citrinopileatus	Bombinin	Agaricomycetes	Agaricales	Antiviral protein Y3 - Pleurotus citrinopileatus	20	0	1	0	0	0	0	0	0	1	1
Bombina orientalis	Bombinin	Amphibia	Anura	Bombinin-like peptide 4	25	1	0	0	1	0	1	0	0	0	0
Bombina variegata	Bombinin	Amphibia	Anura	Bombinin-like peptide 2	27	1	0	1	0	0	0	0	0	0	0
Bombina orientalis	Bombinin	Amphibia	Anura	Bombinin H-like peptide 1	18	1	0	1	0	0	0	0	0	0	0
Bombina variegata	Bombinin	Amphibia	Anura	Bombinin	24	1	0	1	0	0	0	0	0	0	0
Bombina variegata	Bombinin	Amphibia	Anura	Bombinin	24	1	0	1	0	0	0	0	0	0	0
Bombina variegata	Bombinin	Amphibia	Anura	Bombinin H1	20	0	1	0	1	1	1	0	0	0	0
Bombina variegata	Bombinin	Amphibia	Anura	Bombinin H4	20	0	1	0	1	1	1	0	0	0	0
Bombina orientalis	Bombinin	Amphibia	Anura	BLP-7	27	0	1	0	1	1	1	0	1	0	0
Bombina orientalis	Bombinin	Amphibia	Anura	Bombinin H-BO	17	0	1	0	1	1	1	0	1	0	0
Bombina orientalis	Bombinin	Amphibia	Anura	Bombinin-BO1	25	0	1	0	1	1	1	0	1	0	0
Bombina orientalis	Bombinin	Amphibia	Anura	Bombinin H-BO1	17	0	1	0	1	1	1	0	1	0	0
Bombina orientalis	Bombinin	Amphibia	Anura	Bombinins BLP-7/H-BO	141	1	0	1	0	0	0	0	0	0	0
Bombina orientalis	Bombinin	Amphibia	Anura	Bombinin-like peptides	132	1	0	1	0	0	0	0	0	0	0
Bombina orientalis	Bombinin	Amphibia	Anura	Bombinins BLP-7/GH-2	144	1	0	1	0	0	0	0	0	0	0
Amolops loloensis	Brevinin	Amphibia	Anura	Amolopin-1a	24	0	1	0	1	1	1	0	1	0	0
Amolops loloensis	Brevinin	Amphibia	Anura	Amolopin-1b	24	0	1	0	1	1	1	0	1	0	0
Amolops loloensis	Brevinin	Amphibia	Anura	Amolopin-1c	24	0	1	0	1	1	1	0	1	0	0
Amolops loloensis	Brevinin	Amphibia	Anura	Amolopin-1d	24	0	1	0	1	1	1	0	1	0	0
Rana sevosa	Brevinin	Amphibia	Anura	Brevinin-1SE	23	0	1	0	1	1	1	0	0	0	0
Rana guentheri	Brevinin	Amphibia	Anura	Brevinin-2GHa	34	0	1	0	1	1	0	0	0	0	0
Rana guentheri	Brevinin	Amphibia	Anura	Brevinin-2GHb precursor	30	0	1	0	1	1	1	0	0	0	0
Rana guentheri	Brevinin	Amphibia	Anura	Brevinin-2GHc precursor	31	0	1	0	1	1	1	0	0	0	0
Rana dybowskii	Brevinin	Amphibia	Anura	Brevinin-1DYa	20	0	1	0	1	1	1	0	0	0	0
Rana dybowskii	Brevinin	Amphibia	Anura	Brevinin-1DYb	20	0	1	0	1	1	1	0	0	0	0
Rana dybowskii	Brevinin	Amphibia	Anura	Brevinin-1DYc	20	0	1	0	1	1	1	0	0	0	0
Rana dybowskii	Brevinin	Amphibia	Anura	Brevinin-2DYb	33	0	1	0	1	1	1	0	0	0	0
Rana dybowskii	Brevinin	Amphibia	Anura	Brevinin-2DYd	33	0	1	0	1	1	1	0	0	0	0
Rana dybowskii	Brevinin	Amphibia	Anura	Brevinin-2DYe / Dybowskin-5	37	0	1	0	1	1	1	0	0	0	0
Podisus maculiventris	Brevinin	Insecta	Hemiptera	Thanatin	21	0	1	0	1	1	1	0	1	0	0
Rana pipiens	Brevinin	Amphibia	Anura	Brevinin-1Pb precursor	24	0	1	0	1	1	1	0	1	0	0
Rana sphenocephala	Brevinin	Amphibia	Anura	Brevinin-1Sa	24	0	1	0	1	0	1	0	0	0	0
Rana sphenocephala	Brevinin	Amphibia	Anura	Brevinin-1Sb	24	0	1	0	1	0	1	0	0	0	0
Rana sphenocephala	Brevinin	Amphibia	Anura	Brevinin-1Sc	24	0	1	0	1	0	1	0	0	0	0
Rana temporaria	Brevinin	Amphibia	Anura	Brevinin-1T	10	0	1	0	1	1	1	0	0	0	0
Rana temporaria	Brevinin	Amphibia	Anura	Brevinin-1Ta	17	0	1	1	0	0	0	1	0	0	0
Rana temporaria	Brevinin	Amphibia	Anura	Brevinin-2Tc	29	0	1	1	0	0	0	1	0	0	0
Rana temporaria	Brevinin	Amphibia	Anura	Brevinin-2Td	29	0	1	1	0	0	0	1	0	0	0
Rana luteiventris	Brevinin	Amphibia	Anura	Brevinin-1La	24	0	1	0	1	1	1	0	0	0	0
Rana luteiventris	Brevinin	Amphibia	Anura	Brevinin-1Lb	24	0	1	0	1	1	1	0	0	0	0
Rana berlandieri	Brevinin	Amphibia	Anura	Brevinin-1Ba	24	0	1	0	1	1	0	0	0	0	0
Rana berlandieri	Brevinin	Amphibia	Anura	Brevinin-1Bb	24	0	1	0	1	1	1	0	1	0	0
Rana berlandieri	Brevinin	Amphibia	Anura	Brevinin-1Bc	24	0	1	0	1	1	0	0	0	0	0
Rana berlandieri	Brevinin	Amphibia	Anura	Brevinin-1Bd	24	0	1	0	1	1	1	0	1	0	0
Rana berlandieri	Brevinin	Amphibia	Anura	Brevinin-1Be	24	0	1	0	1	1	1	0	0	0	0
Rana berlandieri	Brevinin	Amphibia	Anura	Brevinin-1Bf	24	0	1	0	1	1	1	0	0	0	0
Rana pipiens	Brevinin	Amphibia	Anura	Brevinin-1Pa	24	0	1	0	1	1	1	0	1	0	0
Rana pipiens	Brevinin	Amphibia	Anura	Brevinin-1Pc	24	0	1	0	1	1	1	0	1	0	0
Rana pipiens	Brevinin	Amphibia	Anura	Brevinin-1Pd	24	0	1	0	1	1	1	0	1	0	0
Rana pipiens	Brevinin	Amphibia	Anura	Brevinin-1Pe	24	0	1	0	1	1	1	0	1	0	0
Rana sylvatica	Brevinin	Amphibia	Anura	Brevinin-1S	24	0	1	0	1	1	1	0	0	0	0
Rana clamitans	Brevinin	Amphibia	Anura	Ranalexin-1Ca	20	0	1	0	1	1	1	0	1	0	0
Rana clamitans	Brevinin	Amphibia	Anura	Ranalexin-1Cb	20	0	1	0	1	1	1	0	1	0	0
Rana porosa	Brevinin	Amphibia	Anura	Brevinin-1	24	0	1	0	1	1	1	0	0	0	0
Rana porosa	Brevinin	Amphibia	Anura	Brevinin-2	33	0	1	0	1	1	1	0	0	0	0
Rana esculenta	Brevinin	Amphibia	Anura	Brevinin-2E	33	0	1	0	1	1	1	0	0	0	0
Rana boylii	Brevinin	Amphibia	Anura	Brevinin-1BYa	24	0	1	0	1	1	1	0	1	0	0
Rana boylii	Brevinin	Amphibia	Anura	Brevinin-1BYb	24	0	1	0	1	1	1	0	1	0	0
Rana boylii	Brevinin	Amphibia	Anura	Brevinin-1BYc	24	0	1	0	1	1	0	0	1	0	0
Rana esculenta	Brevinin	Amphibia	Anura	Brevinin-1Ea	24	0	1	0	1	1	1	0	0	0	0
Rana esculenta	Brevinin	Amphibia	Anura	Brevinin-1Eb	24	0	1	0	1	1	1	0	0	0	0
Rana esculenta	Brevinin	Amphibia	Anura	Brevinin-1E	24	0	1	0	1	1	1	0	0	0	0
Rana esculenta	Brevinin	Amphibia	Anura	Brevinin-2Ea	33	0	1	0	1	1	1	0	0	0	0
Rana esculenta	Brevinin	Amphibia	Anura	Brevinin-2Eb	33	0	1	0	1	1	1	0	0	0	0
Rana esculenta	Brevinin	Amphibia	Anura	Brevinin-2Ec	34	0	1	0	1	1	1	0	0	0	0
Rana esculenta	Brevinin	Amphibia	Anura	Brevinin-2Ed	29	0	1	0	1	1	1	0	0	0	0
Rana esculenta	Brevinin	Amphibia	Anura	Brevinin-2Ef	33	0	1	0	1	1	1	0	0	0	0
Rana esculenta	Brevinin	Amphibia	Anura	Brevinin-2Ee	29	0	1	0	1	1	1	0	0	0	0
Rana catesbeiana	Brevinin	Amphibia	Anura	Ranalexin	20	0	1	0	1	1	1	0	1	0	0
Rana catesbeiana	Brevinin	Amphibia	Anura	Ranalexin	16	0	1	0	1	1	1	0	0	0	0
Rana catesbeiana	Brevinin	Amphibia	Anura	Ranalexin	17	0	1	0	1	1	1	0	0	0	0
Rana catesbeiana	Brevinin	Amphibia	Anura	Ranalexin	18	0	1	0	1	1	1	0	0	0	0
Rana catesbeiana	Brevinin	Amphibia	Anura	Ranalexin	19	0	1	0	1	1	1	0	0	0	0
Rana catesbeiana	Brevinin	Amphibia	Anura	Ranalexin	19	0	1	0	1	1	1	0	0	0	0
Rana esculenta	Brevinin	Amphibia	Anura	Brevinin-1Ec	24	0	1	0	1	1	1	0	0	0	0
Rana sakuraii	Brevinin	Amphibia	Anura	Brevinin-2SKa	17	0	1	0	1	1	1	0	0	0	0
Rana sakuraii	Brevinin	Amphibia	Anura	Brevinin-2SKb	33	0	1	0	1	1	1	0	0	0	0
Rana dybowskii	Brevinin	Amphibia	Anura	Brevinin-2DYa	33	0	1	0	1	1	1	0	0	0	0
Rana dybowskii	Brevinin	Amphibia	Anura	Brevinin-1DYe , Dybowskin-2	17	0	1	0	1	1	1	0	1	0	0
Rana dybowskii	Brevinin	Amphibia	Anura	Brevinin-1DYd , Dybowskin-1	17	0	1	0	1	1	1	0	1	0	0
Odorrana grahami	Brevinin	Amphibia	Anura	Odorranain-F1 antimicrobial peptide	29	0	1	0	1	1	1	0	1	0	0
Odorrana grahami	Brevinin	Amphibia	Anura	OdC1, Brevinin -2 GrB	33	0	1	0	1	1	1	0	1	0	0
Odorrana grahami	Brevinin	Amphibia	Anura	OdD1	33	0	1	0	1	1	1	0	1	0	0
Odorrana grahami	Brevinin	Amphibia	Anura	OdP1a	24	0	1	0	1	1	1	0	1	0	0
Rana dybowskii	Brevinin	Amphibia	Anura	Dybowskin-3 , Brevinin-2DYc	33	0	1	0	1	1	1	0	1	0	0
Synthetic construct	Brevinin	Synthetic	Synthetic	Rantuerin-2csa	32	0	1	0	1	1	1	0	0	0	0
Rana grahami	Brevinin	Amphibia	Anura	Brevinin -1 Gra	24	0	1	0	1	1	1	0	0	0	0
Rana cascadae	Brevinin	Amphibia	Anura	Brevinin-1CSa	24	0	1	0	1	1	1	0	0	0	0
Rana tsushimensis	Brevinin	Amphibia	Anura	Brevinin-1TSa	22	0	1	0	1	1	1	0	0	0	0
Rana tsushimensis	Brevinin	Amphibia	Anura	Brevinin-2TSa	33	0	1	0	1	1	1	0	0	0	0
Rana picturata	Brevinin	Amphibia	Anura	Brevinin-2PTe	33	0	1	0	1	1	1	0	0	0	0
Rana picturata	Brevinin	Amphibia	Anura	Brevinin-2PTd	33	0	1	0	1	1	1	0	0	0	0
Rana hosii	Brevinin	Amphibia	Anura	Brevinin-2HSb	33	0	1	0	1	1	1	0	0	0	0
Rana hosii	Brevinin	Amphibia	Anura	Brevinin-2HSa	33	0	1	0	1	1	1	0	0	0	0
Rana picturata	Brevinin	Amphibia	Anura	Brevinin-2PTc	33	0	1	0	1	1	1	0	0	0	0
Rana picturata	Brevinin	Amphibia	Anura	Brevinin-2PTb	33	0	1	0	1	1	1	0	0	0	0
Rana picturata	Brevinin	Amphibia	Anura	Brevinin-2PTa	20	0	1	0	1	1	1	0	0	0	0
Rana picturata	Brevinin	Amphibia	Anura	Brevinin-1PTa	24	0	1	0	1	1	1	0	0	0	0
Rana hosii	Brevinin	Amphibia	Anura	Brevinin-1HSb	24	0	1	0	1	1	1	0	0	0	0
Rana hosii	Brevinin	Amphibia	Anura	Brevinin-1HSa	24	0	1	0	1	1	1	0	0	0	0
Rana temporaria	Brevinin	Amphibia	Anura	Brevinin 2Ta	33	1	0	0	0	0	0	0	1	0	0
Odorrana grahami	Brevinin	Amphibia	Anura	Palustrin-OG1 antimicrobial peptide	31	0	1	0	1	1	1	0	0	0	0
Rana huanrenensis	Brevinin	Amphibia	Anura	Antibacterial peptide	20	1	0	1	0	0	0	0	0	0	0
Rana temporaria	Brevinin	Amphibia	Anura	Brevinin-2Tb	33	1	0	0	1	1	1	0	0	0	0
Rana versabilis	Brevinin	Amphibia	Anura	Brevinin-1Vb	24	1	0	1	0	0	0	0	0	0	0
Rana fukienensis	Brevinin	Amphibia	Anura	Brevinin-1P	24	1	0	1	0	0	0	0	0	0	0
Rana ridibunda	Brevinin	Amphibia	Anura	Brevinin-2Eg	33	1	0	0	1	1	1	0	0	0	0
Rana ridibunda	Brevinin	Amphibia	Anura	Brevinin - 2Ef	33	1	0	0	1	1	1	0	0	0	0
Rana ridibunda	Brevinin	Amphibia	Anura	Brevinin-2Ec	34	1	0	0	1	1	1	0	0	0	0
Rana ridibunda	Brevinin	Amphibia	Anura	Brevinin-1E	24	1	0	0	1	1	1	0	0	0	0
Rana ridibunda	Brevinin	Amphibia	Anura	Brevinin-1Ecb	24	1	0	0	1	1	1	0	0	0	0
Rana ridibunda	Brevinin	Amphibia	Anura	Brevinin-1R	24	1	0	1	0	0	0	0	0	0	0
Rana ridibunda	Brevinin	Amphibia	Anura	Brevinin-1Ra	24	1	0	1	0	0	0	0	0	0	0
Rana ridibunda	Brevinin	Amphibia	Anura	Brevinin-2Rd	29	1	0	1	0	0	0	0	0	0	0
Rana ridibunda	Brevinin	Amphibia	Anura	Brevinin-2Rc	29	1	0	1	0	0	0	0	0	0	0
Rana ridibunda	Brevinin	Amphibia	Anura	Brevinin-2Rb	29	1	0	1	0	0	0	0	0	0	0
Rana ridibunda	Brevinin	Amphibia	Anura	Brevinin-2Ra	29	1	0	1	0	0	0	0	0	0	0
Rana dybowskii	Brevinin	Amphibia	Anura	Brevinin-2CDYb	33	1	0	1	0	0	0	0	0	0	0
Rana versabilis	Brevinin	Amphibia	Anura	Brevinin-1V	24	1	0	1	0	0	0	0	0	0	0
Rana schmackeri	Brevinin	Amphibia	Anura	Brevinin-1S	24	1	0	1	0	0	0	0	0	0	0
Rana picturata	Brevinin	Amphibia	Anura	Brevinin-1PTb	24	0	1	0	1	1	1	0	0	0	0
Rana ridibunda	Brevinin	Amphibia	Anura	Brevinin-2Ej	30	1	0	0	1	1	1	0	0	0	0
Amolops chunganensis	Brevinin	Amphibia	Anura	Brevinin-1CG2 antimicrobial peptide precursor	23	1	0	1	0	0	0	0	0	0	0
Amolops chunganensis	Brevinin	Amphibia	Anura	Brevinin-1CG4 antimicrobial peptide precursor	23	1	0	1	0	0	0	0	0	0	0
Amolops chunganensis	Brevinin	Amphibia	Anura	Brevinin-1CG1 antimicrobial peptide precursor	23	1	0	1	0	0	0	0	0	0	0
Amolops chunganensis	Brevinin	Amphibia	Anura	Brevinin-1CG3 antimicrobial peptide precursor	23	1	0	1	0	0	0	0	0	0	0
Hylarana spinulosa	Brevinin	Amphibia	Anura	Brevinin-2SN2 antimicrobial peptide precursor	32	1	0	1	0	0	0	0	0	0	0
Hylarana spinulosa	Brevinin	Amphibia	Anura	Brevinin-1SN1 antimicrobial peptide precursor	23	1	0	1	0	0	0	0	0	0	0
Odorrana hainanensis	Brevinin	Amphibia	Anura	Brevinin-1HN1 antimicrobial peptide precursor, Brevinin-1HN1_2 antimicrobial peptide precursor	23	0	1	0	1	1	0	0	0	0	0
Hylarana spinulosa	Brevinin	Amphibia	Anura	Brevinin-1SN2 antimicrobial peptide precursor	23	1	0	1	0	0	0	0	0	0	0
Amolops mantzorum	Brevinin	Amphibia	Anura	Brevinin-1MT1 antimicrobial peptide precursor	23	1	0	1	0	0	0	0	0	0	0
Amolops mantzorum	Brevinin	Amphibia	Anura	Brevinin-1MT2 antimicrobial peptide precursor	23	1	0	1	0	0	0	0	0	0	0
Amolops chunganensis	Brevinin	Amphibia	Anura	Brevinin-1CG5 antimicrobial peptide precursor	23	1	0	0	0	0	0	1	1	0	0
Amolops mantzorum	Brevinin	Amphibia	Anura	Brevinin-2MT1 antimicrobial peptide precursor	32	1	0	1	0	0	0	0	0	0	0
Amolops chunganensis	Brevinin	Amphibia	Anura	Brevinin-2CG1 antimicrobial peptide precursor	32	1	0	1	0	0	0	0	0	0	0
Hylarana spinulosa	Brevinin	Amphibia	Anura	Brevinin-2SN1 antimicrobial peptide precursor	75	1	0	1	0	0	0	0	0	0	0
Rana dybowskii	Brevinin	Amphibia	Anura	Brevinin-1CDYa	19	0	1	0	1	1	1	0	0	0	0
Odorrana hainanensis	Brevinin	Amphibia	Anura	Brevinin-1V	23	0	1	1	0	0	0	0	0	0	0
Rana esculenta	Brevinin	Amphibia	Anura	Brevinin-1Eb	23	1	0	1	0	0	0	0	0	0	0
Rana septentrionalis	Brevinin	Amphibia	Anura	Brevinin-2-related peptide	21	0	1	0	1	1	1	0	1	0	0
Rana palustris	Brevinin	Amphibia	Anura	Brevinin-1PLb	24	0	1	0	1	1	1	0	1	0	0
Rana palustris	Brevinin	Amphibia	Anura	Brevinin-1PLc	24	0	1	0	1	1	1	0	1	0	0
Rana ornativentris	Brevinin	Amphibia	Anura	Brevinin-20a	33	0	1	0	1	1	1	0	1	0	0
Rana ornativentris	Brevinin	Amphibia	Anura	Brevinin-20b	33	0	1	0	1	1	1	0	1	0	0
Rana japonica	Brevinin	Amphibia	Anura	Brevinin-1Ja	21	0	1	0	1	1	1	0	0	0	0
Rana schmackeri	Brevinin	Amphibia	Anura	Brevinin-2HS1	29	0	1	1	0	0	0	0	0	0	0
Rana schmackeri	Brevinin	Amphibia	Anura	Brevinin-2HS2	33	0	1	1	0	0	0	0	0	0	0
Rana schmackeri	Brevinin	Amphibia	Anura	Brevinin-2HS3	33	0	1	1	0	0	0	0	0	0	0
Rana schmackeri	Brevinin	Amphibia	Anura	Brevinin-1HS2	24	0	1	1	0	0	0	0	0	0	0
Rana pirica	Brevinin	Amphibia	Anura	Brevinin-2PRa	37	0	1	0	1	1	1	0	0	0	0
Rana pirica	Brevinin	Amphibia	Anura	Brevinin-2PRb	37	0	1	0	1	1	1	0	1	0	0
Rana pirica	Brevinin	Amphibia	Anura	Brevinin-2PRc	37	0	1	0	1	1	1	0	1	0	0
Rana pirica	Brevinin	Amphibia	Anura	Brevinin-2PRd	37	0	1	0	1	1	1	0	1	0	0
Rana pirica	Brevinin	Amphibia	Anura	Brevinin-2PRe	37	0	1	0	1	1	1	0	1	0	0
Odorrana grahami	Brevinin	Amphibia	Anura	Odorranain-C1	33	0	1	0	1	1	1	0	1	0	0
Odorrana grahami	Brevinin	Amphibia	Anura	Odorranain-F1	29	0	1	0	1	1	1	0	1	0	0
Hylarana latouchii	Brevinin	Amphibia	Anura	Brevinin-1LTa	24	0	1	0	1	1	1	0	1	0	0
Odorrana livida	Brevinin	Amphibia	Anura	Lividin-1	24	0	1	1	0	0	0	0	0	0	0
Odorrana livida	Brevinin	Amphibia	Anura	Lividin-2	33	0	1	1	0	0	0	0	0	0	0
Odorrana livida	Brevinin	Amphibia	Anura	Lividin-3	33	0	1	1	0	0	0	0	0	0	0
Rana blairi	Brevinin	Amphibia	Anura	Brevinin-1BLa	24	0	1	1	0	0	0	0	0	0	0
Rana blairi	Brevinin	Amphibia	Anura	Brevinin-1BLb	24	0	1	1	0	0	0	0	0	0	0
Rana blairi	Brevinin	Amphibia	Anura	Brevinin-1BLc	24	0	1	0	1	1	1	0	1	0	0
Rana blairi	Brevinin	Amphibia	Anura	Brevinin-1Ya	24	0	1	0	1	1	1	0	0	0	0
Rana blairi	Brevinin	Amphibia	Anura	Brevinin-1Yb	24	0	1	0	1	1	1	0	0	0	0
Rana blairi	Brevinin	Amphibia	Anura	Brevinin-1Yc	24	0	1	0	1	1	1	0	0	0	0
Rana aurora	Brevinin	Amphibia	Anura	Brevinin-1AUa	24	0	1	0	1	1	1	0	1	0	0
Rana aurora	Brevinin	Amphibia	Anura	Brevinin-1AUb	24	0	1	0	1	1	1	0	0	0	0
Rana septentrionalis	Brevinin	Amphibia	Anura	Brevinin-1SPb	20	0	1	1	0	0	0	0	0	0	0
Rana septentrionalis	Brevinin	Amphibia	Anura	Brevinin-1SPd	20	0	1	1	0	0	0	0	0	0	0
Hylarana latouchii	Brevinin	Amphibia	Anura	Brevinin-1LT1	24	0	1	1	0	0	0	0	0	0	0
Hylarana latouchii	Brevinin	Amphibia	Anura	Brevinin-1LT2	24	0	1	1	0	0	0	0	0	0	0
Rana chensinensis	Brevinin	Amphibia	Anura	Brevinin-1CDYa	20	0	1	0	1	1	1	0	0	0	0
Hylarana erythraea	Brevinin	Amphibia	Anura	B2RP-ERa	29	0	1	0	1	1	1	0	1	0	0
Rana nigrovittata	Brevinin	Amphibia	Anura	Brevinin-2-RN1	30	0	1	0	1	1	1	0	1	0	0
Rana nigrovittata	Brevinin	Amphibia	Anura	Brevinin-2-RN2	30	0	1	0	1	1	1	0	1	0	0
Rana esculenta	Brevinin	Amphibia	Anura	Brevinin-1Ed	24	0	1	1	0	0	0	0	0	0	0
Odorrana ishikawae	Brevinin	Amphibia	Anura	Brevinin-2ISa	33	0	1	0	1	1	1	0	0	0	0
Odorrana ishikawae	Brevinin	Amphibia	Anura	Brevinin-2ISb	33	0	1	0	1	1	1	0	0	0	0
Odorrana ishikawae	Brevinin	Amphibia	Anura	Brevinin-2ISc	33	0	1	0	1	1	1	0	0	0	0
Rana pretiosa	Brevinin	Amphibia	Anura	Brevinin-1PRa	24	0	1	0	1	1	1	0	1	0	0
Rana pretiosa	Brevinin	Amphibia	Anura	Brevinin-1PRb	24	0	1	0	1	1	1	0	1	0	0
Rana pretiosa	Brevinin	Amphibia	Anura	Brevinin-1PRc	24	0	1	0	1	1	1	0	0	0	0
Rana dalmatina	Brevinin	Amphibia	Anura	Brevinin-1Da	17	0	1	0	1	1	1	0	0	0	0
Odorrana ishikawae	Brevinin	Amphibia	Anura	Brevinin-1ISa	24	0	1	0	1	1	0	0	0	0	0
Odorrana andersonii	Brevinin	Amphibia	Anura	Brevinin-1-OA1	24	0	1	0	1	1	1	0	1	0	0
Odorrana rotodora	Brevinin	Amphibia	Anura	Brevinin-1-OR3	24	0	1	0	1	1	1	0	1	0	0
Odorrana rotodora	Brevinin	Amphibia	Anura	Brevinin-1-OR4	24	0	1	0	1	1	1	0	1	0	0
Odorrana rotodora	Brevinin	Amphibia	Anura	Brevinin-1-OR5	24	0	1	0	1	1	1	0	1	0	0
Odorrana rotodora	Brevinin	Amphibia	Anura	Brevinin-1-OR6	24	0	1	0	1	1	1	0	1	0	0
Odorrana rotodora	Brevinin	Amphibia	Anura	Brevinin-1-OR7	24	0	1	0	1	1	1	0	1	0	0
Odorrana rotodora	Brevinin	Amphibia	Anura	Brevinin-1-OR8	24	0	1	0	1	1	1	0	1	0	0
Odorrana rotodora	Brevinin	Amphibia	Anura	Brevinin-1-OR9	24	0	1	0	1	1	1	0	1	0	0
Odorrana rotodora	Brevinin	Amphibia	Anura	Brevinin-1-OR10	24	0	1	0	1	1	1	0	1	0	0
Odorrana rotodora	Brevinin	Amphibia	Anura	Brevinin-1-OR11	23	0	1	0	1	1	1	0	1	0	0
Odorrana andersonii	Brevinin	Amphibia	Anura	Brevinin-2-OA1	33	0	1	0	1	1	1	0	1	0	0
Odorrana andersonii	Brevinin	Amphibia	Anura	Brevinin-2-OA3	33	0	1	0	1	1	1	0	1	0	0
Odorrana andersonii	Brevinin	Amphibia	Anura	Brevinin-2-OA4	33	0	1	0	1	1	1	0	1	0	0
Odorrana andersonii	Brevinin	Amphibia	Anura	Brevinin-2-OA5	33	0	1	0	1	1	1	0	1	0	0
Odorrana andersonii	Brevinin	Amphibia	Anura	Brevinin-2-OA6	33	0	1	0	1	1	1	0	1	0	0
Odorrana andersonii	Brevinin	Amphibia	Anura	Brevinin-2-OA7	33	0	1	0	1	1	1	0	1	0	0
Odorrana andersonii	Brevinin	Amphibia	Anura	Brevinin-2-OA8	33	0	1	0	1	1	1	0	1	0	0
Odorrana rotodora	Brevinin	Amphibia	Anura	Brevinin-2-OR2	33	0	1	0	1	1	1	0	1	0	0
Odorrana rotodora	Brevinin	Amphibia	Anura	Brevinin-2-OR3	33	0	1	0	1	1	1	0	1	0	0
Odorrana rotodora	Brevinin	Amphibia	Anura	Brevinin-2-OR4	33	0	1	0	1	1	1	0	1	0	0
Odorrana rotodora	Brevinin	Amphibia	Anura	Brevinin-2-OR5	33	0	1	0	1	1	1	0	1	0	0
Odorrana rotodora	Brevinin	Amphibia	Anura	Brevinin-2-OR6	33	0	1	0	1	1	1	0	1	0	0
Odorrana rotodora	Brevinin	Amphibia	Anura	Brevinin-2-OR7	33	0	1	0	1	1	1	0	1	0	0
Odorrana rotodora	Brevinin	Amphibia	Anura	Brevinin-2-OR9	33	0	1	0	1	1	1	0	1	0	0
Odorrana rotodora	Brevinin	Amphibia	Anura	Brevinin-2-OR10	33	0	1	0	1	1	1	0	1	0	0
Odorrana wuchuanensis	Brevinin	Amphibia	Anura	Brevinin-2-OW1	33	0	1	0	1	1	1	0	1	0	0
Odorrana wuchuanensis	Brevinin	Amphibia	Anura	Brevinin-2-OW2	33	0	1	0	1	1	1	0	1	0	0
Odorrana wuchuanensis	Brevinin	Amphibia	Anura	Brevinin-2-OW3	33	0	1	0	1	1	1	0	1	0	0
Odorrana wuchuanensis	Brevinin	Amphibia	Anura	Odorranain-F-OW1	29	0	1	0	1	1	1	0	1	0	0
Odorrana andersonii	Brevinin	Amphibia	Anura	Odorranain-F-OA1	29	0	1	0	1	1	1	0	1	0	0
Odorrana andersonii	Brevinin	Amphibia	Anura	Odorranain-F-OA3	29	0	1	0	1	1	1	0	1	0	0
Odorrana andersonii	Brevinin	Amphibia	Anura	Odorranain-F-OA4	29	0	1	0	1	1	1	0	1	0	0
Amolops ricketti	Brevinin	Amphibia	Anura	Brevinin-1RTa	24	0	1	0	1	1	1	0	0	0	0
Amolops ricketti	Brevinin	Amphibia	Anura	Brevinin-1RTb	24	0	1	0	1	1	1	0	0	0	0
Amolops ricketti	Brevinin	Amphibia	Anura	Brevinin-2RTa	33	0	1	0	1	1	1	0	1	0	0
Amolops ricketti	Brevinin	Amphibia	Anura	Brevinin-2RTb	33	0	1	0	1	1	1	0	0	0	0
Rana chensinensis	Brevinin	Amphibia	Anura	Brevinin-2CE	22	0	1	0	1	1	1	0	0	0	0
Rana sakuraii	Brevinin	Amphibia	Anura	Brevinin-2SKa	33	0	1	1	0	0	0	0	0	0	0
Amolops hainanensis	Brevinin	Amphibia	Anura	Hainanenin 1	21	0	1	0	1	1	1	0	1	0	0
Amolops hainanensis	Brevinin	Amphibia	Anura	Hainanenin 5	21	0	1	0	1	1	1	0	1	0	0
Odorrana hainanensis	Brevinin	Amphibia	Anura	Brevinin-1HN1	24	0	1	0	1	1	0	0	0	0	0
Amolops chunganensis	Brevinin	Amphibia	Anura	Brevinin-1CG1	24	0	1	1	0	0	0	0	0	0	0
Amolops chunganensis	Brevinin	Amphibia	Anura	Brevinin-1CG2	24	0	1	1	0	0	0	0	0	0	0
Amolops chunganensis	Brevinin	Amphibia	Anura	Brevinin-1CG3	24	0	1	1	0	0	0	0	0	0	0
Amolops chunganensis	Brevinin	Amphibia	Anura	Brevinin-1CG4	24	0	1	1	0	0	0	0	0	0	0
Amolops chunganensis	Brevinin	Amphibia	Anura	Brevinin-1CG5	24	0	1	0	1	1	0	0	0	0	0
Amolops chunganensis	Brevinin	Amphibia	Anura	Brevinin-2CG1	24	0	1	1	0	0	0	0	0	0	0
Lithobates chiricahuensis	Brevinin	Amphibia	Anura	Brevinin-1CHa	24	0	1	1	0	0	0	0	0	0	0
Lithobates chiricahuensis	Brevinin	Amphibia	Anura	Brevinin-1CHc	19	0	1	0	1	1	1	0	1	0	0
Rana temporaria	Brevinin	Amphibia	Anura	Brevinin 1Tb	17	0	1	0	1	1	1	0	0	0	0
Odorrana grahami	Brevinin	Amphibia	Anura	Odorranain-P1b antimicrobial peptide	64	0	1	0	1	1	1	0	1	0	0
Amolops jingdongensis	Brevinin	Amphibia	Anura	Brevinin-1-AJ1 antimicrobial peptide precursor	24	0	1	0	1	1	1	0	1	0	0
Odorrana jingdongensis	Brevinin	Amphibia	Anura	Brevinin-1JDc	24	0	1	0	1	1	1	0	0	0	0
Odorrana jingdongensis	Brevinin	Amphibia	Anura	Brevinin-1JDa	24	0	1	0	1	1	1	0	0	0	0
Odorrana jingdongensis	Brevinin	Amphibia	Anura	Brevinin-2JD	33	0	1	0	1	1	1	0	1	0	0
Odorrana jingdongensis	Brevinin	Amphibia	Anura	Brevinin-1JDb	24	1	0	1	0	0	0	1	0	0	0
Rana septentrionalis	Brevinin	Amphibia	Anura	Brevinin-1SPa	24	0	1	0	1	1	1	0	1	0	0
Rana septentrionalis	Brevinin	Amphibia	Anura	Brevinin-1SPb	24	0	1	0	1	1	1	0	1	0	0
Rana septentrionalis	Brevinin	Amphibia	Anura	Brevinin-1SPd	24	0	1	0	1	1	1	0	1	0	0
Rana dybowskii	Brevinin	Amphibia	Anura	Brevinin-1CDYd	20	1	0	1	0	0	0	0	0	0	0
Rana palustris	Brevinin	Amphibia	Anura	Brevinin-1PLa	24	1	0	1	0	0	0	0	0	0	0
Pelophylax saharicus	Brevinin	Amphibia	Anura	Brevinin-1E	24	0	1	1	0	0	0	0	0	0	0
Rana arvalis	Brevinin	Amphibia	Anura	Brevinin-1AVa	17	1	0	1	0	0	0	0	0	0	0
Rana arvalis	Brevinin	Amphibia	Anura	Brevinin-1AVb	17	1	0	1	0	0	0	0	0	0	0
Pelophylax saharicus	Brevinin	Amphibia	Anura	Brevinin-2Ec	34	0	1	1	0	0	0	0	0	0	0
Amolops mantzorum	Brevinin	Amphibia	Anura	Jingdongin-1-MT1 antimicrobial peptide	63	1	0	1	0	0	0	0	0	0	0
Odorrana hainanensis	Brevinin	Amphibia	Anura	Brevinin-2HS2A, Brevinin-2HS2B	33	0	1	0	1	1	1	0	1	0	0
Hylarana spinulosa	Brevinin	Amphibia	Anura	Brevinin-2SN3 antimicrobial peptide	72	1	0	1	0	0	0	0	0	0	0
Odorrana ishikawae	Brevinin	Amphibia	Anura	Brevinin-2ISa protein	76	1	0	1	0	0	0	0	0	0	0
Odorrana ishikawae	Brevinin	Amphibia	Anura	Brevinin-2ISb protein	76	1	0	1	0	0	0	0	0	0	0
Odorrana ishikawae	Brevinin	Amphibia	Anura	Brevinin-2ISc protein	75	1	0	1	0	0	0	0	0	0	0
Odorrana livida	Brevinin	Amphibia	Anura	Lividin-4 protein	78	1	0	1	0	0	0	0	0	0	0
Odorrana livida	Brevinin	Amphibia	Anura	Lividin-3 protein	75	1	0	1	0	0	0	0	0	0	0
Odorrana livida	Brevinin	Amphibia	Anura	Lividin-2 protein	76	1	0	1	0	0	0	0	0	0	0
Odorrana livida	Brevinin	Amphibia	Anura	Lividin-1 protein	68	1	0	1	0	0	0	0	0	0	0
Rana fukienensis	Brevinin	Amphibia	Anura	Pelophylaxin-3 protein	74	1	0	1	0	0	0	0	0	0	0
Rana fukienensis	Brevinin	Amphibia	Anura	Pelophylaxin-2 protein	74	1	0	1	0	0	0	0	0	0	0
Rana fukienensis	Brevinin	Amphibia	Anura	Pelophylaxin-1 protein	73	1	0	1	0	0	0	0	0	0	0
Synthetic construct	Brevinin	Synthetic	Synthetic	RN1	20	0	1	0	1	1	1	0	0	0	0
Synthetic construct	Brevinin	Synthetic	Synthetic	RN2	20	0	1	0	1	1	1	0	0	0	0
Synthetic construct	Brevinin	Synthetic	Synthetic	RN3	20	0	1	0	1	1	1	0	0	0	0
Odorrana hainanensis	Brevinin	Amphibia	Anura	Brevinin-2HS2	33	0	1	0	1	1	1	0	1	0	0
Hylarana Spinulosa	Brevinin	Amphibia	Anura	Brevinin-1SN1	24	0	1	0	1	1	1	0	1	0	0
Hylarana Spinulosa	Brevinin	Amphibia	Anura	Brevinin-1SN2	24	0	1	0	1	1	1	0	1	0	0
Hylarana Spinulosa	Brevinin	Amphibia	Anura	Brevinin-2SN1	33	0	1	0	1	1	1	0	1	0	0
Hylarana Spinulosa	Brevinin	Amphibia	Anura	Brevinin-2SN2	33	0	1	0	1	1	1	0	1	0	0
Hylarana Spinulosa	Brevinin	Amphibia	Anura	Brevinin-2SN3	30	0	1	0	1	1	1	0	1	0	0
Hylarana Spinulosa	Brevinin	Amphibia	Anura	Brevinin-2SN4	30	0	1	0	1	1	1	0	0	0	0
Rana amurensis	Brevinin	Amphibia	Anura	Amurin	20	0	1	0	1	1	1	0	1	0	0
Rana amurensis	Brevinin	Amphibia	Anura	Amurin-2a	20	0	1	0	1	1	1	0	1	0	0
Rana amurensis	Brevinin	Amphibia	Anura	Amurin-2b	20	0	1	0	1	1	1	0	1	0	0
Rana amurensis	Brevinin	Amphibia	Anura	Amurin-2c	20	0	1	0	1	1	1	0	1	0	0
Synthetic construct	Brevinin	Synthetic	Synthetic	K 4 -Amurin-2	20	0	1	0	1	1	1	0	1	0	0
Synthetic construct	Brevinin	Synthetic	Synthetic	K 11-Amurin-2	20	0	1	0	1	1	1	0	1	0	0
Synthetic construct	Brevinin	Synthetic	Synthetic	Palustrin-2ISb + 3aa	39	0	1	0	1	1	1	0	0	0	0
Synthetic construct	Brevinin	Synthetic	Synthetic	Palustrin-2ISb-des-C7	29	0	1	0	1	1	1	0	1	0	0
Synthetic construct	Brevinin	Synthetic	Synthetic	Palustrin-2ISb-des-C7-4D	29	0	1	0	1	1	1	0	1	0	0
Synthetic construct	Brevinin	Synthetic	Synthetic	Palustrin-2ISb-des-C7-12N	29	0	1	0	1	1	1	0	1	0	0
Pelophylax ridibundus	Brevinin	Amphibia	Anura	Brevinin-2R	25	1	0	1	0	0	0	1	0	0	0
Rana catesbeiana	Brevinin	Amphibia	Anura	Ranalexin	20	0	1	0	1	1	1	0	0	0	0
Limnonectes fujianensis	Brevinin	Amphibia	Anura	Limnonectes fujianensis Brevinvin	33	0	1	0	1	1	1	0	1	0	0
Rana pleuraden	Brevinin	Amphibia	Anura	Pleurain G1	31	0	1	0	1	1	1	0	1	0	0
Synthetic construct	Brevinin	Synthetic	Synthetic	W3G-pleurain-G1	31	0	1	0	1	1	1	0	1	0	0
Synthetic construct	Brevinin	Synthetic	Synthetic	P29G/P30G-pleurain-G1	31	0	1	0	1	1	1	0	1	0	0
Synthetic construct	Brevinin	Synthetic	Synthetic	W3G/P29G/P30G-pleurain-G1	31	0	1	0	1	1	1	0	1	0	0
Rana pleuraden	Brevinin	Amphibia	Anura	Pleurain J1	26	0	1	0	1	1	1	0	1	0	0
Rana pleuraden	Brevinin	Amphibia	Anura	Pleurain M1	31	0	1	0	1	1	1	0	1	0	0
Synthetic construct	Brevinin	Synthetic	Synthetic	P30G-pleurain M1	31	0	1	0	1	1	1	0	1	0	0
Babina daunchina	Brevinin	Amphibia	Anura	Brevinin-1DN2	23	0	1	0	1	1	1	0	0	0	0
Limnonectes kuhlii	Brevinin	Amphibia	Anura	Rugosin-LK1	33	0	1	0	1	1	1	0	1	0	0
Limnonectes kuhlii	Brevinin	Amphibia	Anura	Rugosin-LK2	33	0	1	0	1	1	1	0	1	0	0
Hylarana guentheri	Brevinin	Amphibia	Anura	Brevinin-2GU	30	0	1	0	1	1	0	0	0	0	0
Hylarana erythraea	Brevinin	Amphibia	Anura	B2RP-ERa	19	0	1	0	1	1	0	0	0	0	0
Lithobates vaillanti	Brevinin	Amphibia	Anura	Brevinin-1VLa	24	0	1	0	1	1	1	0	1	0	0
Lithobates vaillanti	Brevinin	Amphibia	Anura	Brevinin-1VLc	24	0	1	0	1	1	1	0	1	0	0
Lithobates vaillanti	Brevinin	Amphibia	Anura	Brevinin-1VLd	24	0	1	0	1	1	1	0	1	0	0
Lithobates vaillanti	Brevinin	Amphibia	Anura	Brevinin-1VLe	24	0	1	0	1	1	1	0	1	0	0
Rana sierrae	Brevinin	Amphibia	Anura	Brevinin-1Ma	24	0	1	0	0	0	0	0	1	0	0
Rana esculenta	Brevinin	Amphibia	Anura	Brevinin-2Ej	30	0	1	0	1	0	1	0	0	0	0
Rana esculenta	Brevinin	Amphibia	Anura	Brevinin-2Ei	33	0	1	0	1	0	1	0	0	0	0
Synthetic construct	Brevinin	Synthetic	Synthetic	D16W-N23	23	0	1	0	1	1	1	0	0	0	0
Synthetic construct	Brevinin	Synthetic	Synthetic	D16F-N23	23	0	1	0	1	1	1	0	0	0	0
Rana zhenhaiensis	Brevinin	Amphibia	Anura	Brevinin-1ZHb	20	0	1	0	1	1	1	0	1	0	0
Rana zhenhaiensis	Brevinin	Amphibia	Anura	Brevinin-1ZHa	20	0	1	0	1	1	1	0	1	0	0
Rana zhenhaiensis	Brevinin	Amphibia	Anura	Brevinin-2ZHa	37	0	1	0	1	1	1	0	1	0	0
Pelophylax kl.	Brevinin	Amphibia	Anura	Brevinin-2Ta	33	0	1	0	1	1	1	0	1	0	0
Rana italica	Brevinin	Amphibia	Anura	Brevinin-1ITa	20	0	1	0	1	1	1	0	1	0	0
Synthetic construct	Brevinin	Synthetic	Synthetic	R2PLx-22	22	0	1	0	1	1	1	0	1	0	0
Synthetic construct	Brevinin	Synthetic	Synthetic	D-Ranalexin	19	0	1	0	1	1	0	0	0	0	0
Synthetic construct	Brevinin	Synthetic	Synthetic	E2/2-NH2	37	0	1	0	1	1	1	0	0	0	0
Synthetic construct	Brevinin	Synthetic	Synthetic	GGN5	18	0	1	0	1	1	1	0	0	0	0
Synthetic construct	Brevinin	Synthetic	Synthetic	N11(3-13)	24	0	1	0	1	1	1	0	0	0	0
Hylarana guentheri	Brevinin	Amphibia	Anura	GV30	30	0	1	0	1	1	1	0	0	0	0
Odorrana schmackeri	Brevinin	Amphibia	Anura	B1OS	23	0	1	0	1	1	1	0	0	0	0
Synthetic construct	Brevinin	Synthetic	Synthetic	B1OS-L	24	0	1	0	1	1	1	0	0	0	0
Synthetic construct	Brevinin	Synthetic	Synthetic	B1OS-D-L	24	0	1	0	1	1	1	0	0	0	0
Synthetic construct	Brevinin	Synthetic	Synthetic	PHNX-8	27	0	1	0	1	1	1	0	0	0	0
Amolops loloensis	Brevinin	Amphibia	Anura	Brevinins-ALa (Amolopin-1a), (Brevinins-1E-AL1)	70	1	0	1	0	0	0	0	0	0	0
Euphlyctis cyanophlyctis	Brevinin	Amphibia	Anura	Cyanophlyctin-beta	33	1	0	1	0	0	0	0	0	0	0
Euphlyctis cyanophlyctis	Brevinin	Amphibia	Anura	Brevinin-Eu	24	1	0	1	0	0	0	0	0	0	0
Pelophylax ridibundus	Brevinin	Amphibia	Anura	Brevinin-2Re	29	1	0	1	0	0	0	0	0	0	0
Pelophylax ridibundus	Brevinin	Amphibia	Anura	Brevinin-2Rf	34	1	0	1	0	0	0	0	0	0	0
Pelophylax ridibundus	Brevinin	Amphibia	Anura	Brevinin-2Rg	30	1	0	1	0	0	0	0	0	0	0
Pelophylax ridibundus	Brevinin	Amphibia	Anura	Brevinin-2Rj	30	1	0	1	0	0	0	0	0	0	0
Pelophylax ridibundus	Brevinin	Amphibia	Anura	Brevinin-2Rh	33	1	0	1	0	0	0	0	0	0	0
Pelophylax ridibundus	Brevinin	Amphibia	Anura	Brevinin-2Rk	33	1	0	1	0	0	0	0	0	0	0
Nidirana okinavana	Brevinin	Amphibia	Anura	Brevinin-1OKa	22	1	0	1	0	0	0	0	0	0	0
Nidirana okinavana	Brevinin	Amphibia	Anura	Brevinin-1OKc	22	1	0	1	0	0	0	0	0	0	0
Nidirana okinavana	Brevinin	Amphibia	Anura	Brevinin-1OKd	22	1	0	1	0	0	0	0	0	0	0
Rana italica	Brevinin	Amphibia	Anura	Brevinin-1ITb	20	1	0	1	0	0	0	0	0	0	0
Odorrana grahami	Brevinin	Amphibia	Anura	Brevinin-2GRa	33	1	0	1	0	0	0	0	0	0	0
Odorrana grahami	Brevinin	Amphibia	Anura	Brevinin-1GRa	24	1	0	1	0	0	0	0	0	0	0
Odorrana hainanensis	Brevinin	Amphibia	Anura	Brevinin-2HS2A	75	1	0	1	0	0	0	0	0	0	0
Odorrana hainanensis	Brevinin	Amphibia	Anura	Brevinin-2HS2B	75	1	0	1	0	0	0	0	0	0	0
Sylvirana spinulosa	Brevinin	Amphibia	Anura	Brevinin-2SN2	75	1	0	1	0	0	0	0	0	0	0
Sylvirana spinulosa	Brevinin	Amphibia	Anura	Brevinin-2SN2	75	1	0	1	0	0	0	0	0	0	0
Sylvirana spinulosa	Brevinin	Amphibia	Anura	Brevinin-2SN4	72	1	0	1	0	0	0	0	0	0	0
Pelophylax lessonae	Brevinin	Amphibia	Anura	Brevinin-1E	71	1	0	1	0	0	0	0	0	0	0
Rana italica	Brevinin	Amphibia	Anura	Brevinin-1ITa	20	1	0	1	0	0	0	0	0	0	0
Odorrana grahami	Brevinin	Amphibia	Anura	Brevinin-2GRb	33	1	0	1	0	0	0	0	0	0	0
Odorrana grahami	Brevinin	Amphibia	Anura	Brevinin-2GRc	37	1	0	1	0	0	0	0	0	0	0
Rana latastei	Brevinin	Amphibia	Anura	Brevinin-2LT	33	1	0	1	0	0	0	0	0	0	0
Rana latastei	Brevinin	Amphibia	Anura	Brevinin-2LTa	22	1	0	1	0	0	0	0	0	0	0
Rana latastei	Brevinin	Amphibia	Anura	Brevinin-1LT	20	1	0	1	0	0	0	0	0	0	0
Lithobates septentrionalis	Brevinin	Amphibia	Anura	Brevinin-1SPa	24	1	0	1	0	0	0	0	0	0	0
Lithobates septentrionalis	Brevinin	Amphibia	Anura	Brevinin-1SPb	20	1	0	1	0	0	0	0	0	0	0
Lithobates septentrionalis	Brevinin	Amphibia	Anura	Brevinin-1SPc	24	1	0	1	0	0	0	0	0	0	0
Lithobates septentrionalis	Brevinin	Amphibia	Anura	Brevinin-1SPd	20	1	0	1	0	0	0	0	0	0	0
Lithobates septentrionalis	Brevinin	Amphibia	Anura	Brevinin-2-related peptide	21	1	0	1	0	0	0	0	0	0	0
Carnobacterium divergens	bacteriocins	Bacteria	Bacteria	Bacteriocin divergicin M35	43	0	1	0	1	1	0	0	0	0	0
Lactococcus lactis subsp. lactis	bacteriocins	Bacteria	Bacteria	Lantibiotic nisin-A	34	0	1	0	1	1	0	0	0	0	0
Synthetic construct	bacteriocins	Bacteria	Bacteria	Enterocin A	35	0	1	1	0	0	0	1	0	0	0
Enterococcus faecium	bacteriocins	Bacteria	Bacteria	Enterocin P precursor	44	0	1	0	1	1	0	0	0	0	0
Lactococcus lactis subsp. lactis	bacteriocins	Bacteria	Bacteria	Lantibiotic nisin-Z	34	0	1	0	1	1	0	0	0	0	0
Staphylococcus epidermidis	bacteriocins	Bacteria	Bacteria	Epicidin 280	30	0	1	1	0	0	0	1	0	0	0
Lactobacillus sakei	bacteriocins	Bacteria	Bacteria	Sakacin P	18	0	1	0	1	1	0	0	0	0	0
Ruminococcus gnavus	bacteriocins	Bacteria	Bacteria	Ruminococcin-A	21	0	1	0	1	1	0	0	0	0	0
Carnobacterium divergens	bacteriocins	Bacteria	Bacteria	Divercin V41	43	0	1	1	0	0	0	1	0	0	0
Lactobacillus johnsonii	bacteriocins	Bacteria	Bacteria	Bacteriocin lactacin-F subunit lafA precursor	57	0	1	0	1	1	0	0	0	0	0
Leuconostoc gelidum	bacteriocins	Bacteria	Bacteria	Bacteriocin leucocin-A precursor	37	0	1	0	1	1	0	0	0	0	0
Lactobacillus amylovorus	bacteriocins	Bacteria	Bacteria	Bacteriocin amylovorin-L	50	0	1	0	1	1	0	0	0	0	0
Streptococcus mutans	bacteriocins	Bacteria	Bacteria	Lantibiotic mutacin-2	27	0	1	0	1	1	1	0	0	0	0
Lactococcus lactis subsp. lactis	bacteriocins	Bacteria	Bacteria	Lantibiotic lacticin-481	27	0	1	0	1	1	0	0	0	0	0
Pediococcus acidilactici	bacteriocins	Bacteria	Bacteria	Bacteriocin pediocin PA-1 precursor	44	0	1	0	1	1	0	0	0	0	0
Carnobacterium maltaromaticum	bacteriocins	Bacteria	Bacteria	Bacteriocin carnobacteriocin BM1	43	0	1	0	1	1	0	0	0	0	0
Carnobacterium maltaromaticum	bacteriocins	Bacteria	Bacteria	Bacteriocin carnobacteriocin B2	48	0	1	0	1	1	0	0	0	0	0
Lactobacillus sakei	bacteriocins	Bacteria	Bacteria	Bacteriocin sakacin-A	41	0	1	1	0	0	0	1	0	0	0
Staphylococcus warneri	bacteriocins	Bacteria	Bacteria	Lantibiotic nukacin precursor	27	0	1	0	1	1	0	0	0	0	0
Synthetic construct	bacteriocins	Bacteria	Bacteria	Pediocin PA-1	35	0	1	1	0	0	0	1	0	0	0
Lactococcus lactis QU 4	bacteriocins	Bacteria	Bacteria	Lactococcin Q alpha	39	0	1	0	1	1	0	0	0	0	0
Lactobacillus plantarum	bacteriocins	Bacteria	Bacteria	Plantaricin A	26	0	1	0	1	1	0	0	0	0	0
Lactobacillus plantarum	bacteriocins	Bacteria	Bacteria	PlnA -22	22	0	1	0	1	1	0	0	0	0	0
Lactobacillus plantarum	bacteriocins	Bacteria	Bacteria	PlnA -17	17	0	1	0	1	1	0	0	0	0	0
Enterococcus mundtii	bacteriocins	Bacteria	Bacteria	Mundticin KS	98	0	1	1	0	0	0	1	0	0	0
Bacillus subtilis A1/3	bacteriocins	Bacteria	Bacteria	Ericin S	32	0	1	0	1	1	0	0	0	0	0
Clostridium beijerinckii	bacteriocins	Bacteria	Bacteria	Circularin A	69	0	1	0	1	1	0	0	0	0	0
Clostridium tyrobutyricum	bacteriocins	Bacteria	Bacteria	Closticin 574	82	0	1	0	1	1	0	0	0	0	0
Enterococcus sp.	bacteriocins	Bacteria	Bacteria	Enterocin E-760	62	0	1	0	1	1	1	0	0	0	0
Listeria innocua	bacteriocins	Bacteria	Bacteria	Listeriocin 743A	43	0	1	0	1	1	0	0	0	0	0
Lactobacillus sakei 5	bacteriocins	Bacteria	Bacteria	Sakacin 5X	43	0	1	0	1	1	0	0	0	0	0
Lactococcus lactis subsp. lactis	bacteriocins	Bacteria	Bacteria	Bacteriocin lactococcin MMFII	37	0	1	0	1	1	0	0	0	0	0
Lactobacillus sakei 2512	bacteriocins	Bacteria	Bacteria	Sakacin G immunity protein	37	0	1	0	1	1	0	0	1	0	0
Enterococcus faecalis YI717	bacteriocins	Bacteria	Bacteria	Bacteriocin 31	43	0	1	0	1	1	0	0	0	0	0
Streptococcus uberis	bacteriocins	Bacteria	Bacteria	Bacteriocin uberolysin	70	0	1	0	1	1	0	0	0	0	0
Lactobacillus acidophilus	bacteriocins	Bacteria	Bacteria	Acidocin B	59	0	1	1	0	0	0	1	0	0	0
Lactococcus lactis QU 4	bacteriocins	Bacteria	Bacteria	Lactococcin Q beta	35	0	1	0	1	1	0	0	0	0	0
Carnobacterium maltaromaticum	bacteriocins	Bacteria	Bacteria	Carnocyclin A	60	0	1	0	1	1	0	0	0	0	0
Enterococcus faecalis	bacteriocins	Bacteria	Bacteria	Enterocin SE-K4	43	0	1	0	1	1	0	0	0	0	0
Lactobacillus curvatus	bacteriocins	Bacteria	Bacteria	Curvaticin	30	0	1	0	1	1	0	0	0	0	0
Enterococcus faecium T8	bacteriocins	Bacteria	Bacteria	Bacteriocin T8	44	0	1	0	1	1	0	0	0	0	0
Enterococcus faecium T136	bacteriocins	Bacteria	Bacteria	Enterocin B	53	0	1	0	1	1	0	0	0	0	0
Lactobacillus acidophilus	bacteriocins	Bacteria	Bacteria	Acidocin A	58	0	1	0	1	1	0	0	0	0	0
Enterococcus faecium	bacteriocins	Bacteria	Bacteria	Enterocin Q	34	0	1	0	1	1	0	0	0	0	0
Enterococcus faecalis	bacteriocins	Bacteria	Bacteria	Enterocin EJ97	44	0	1	0	1	1	0	0	0	0	0
Enterococcus faecalis RJ-11	bacteriocins	Bacteria	Bacteria	Enterocin RJ-11	44	0	1	0	1	1	0	0	0	0	0
Enterococcus faecium	bacteriocins	Bacteria	Bacteria	Enterocin L50B	43	0	1	0	1	1	0	0	0	0	0
Enterococcus faecium	bacteriocins	Bacteria	Bacteria	Enterocin L50A	44	0	1	0	1	1	0	0	0	0	0
Haloarchaeon S8a	bacteriocins	Bacteria	Bacteria	Halocin-S8	36	0	1	0	1	0	1	0	0	0	0
Halobacterium sp. AS7092	bacteriocins	Bacteria	Bacteria	Halocin-C8	15	0	1	0	1	0	1	0	0	0	0
Enterococcus hirae	bacteriocins	Bacteria	Bacteria	Bacteriocin hiracin-JM79	44	0	1	0	1	1	0	0	0	0	0
Pediococcus pentosaceus ATCC 25745	bacteriocins	Bacteria	Bacteria	Penocin A	42	0	1	0	1	1	0	0	0	0	0
Streptococcus salivarius K12	bacteriocins	Bacteria	Bacteria	Salivaricin B	25	0	1	0	1	1	0	0	0	0	0
Lactococcus lactis	bacteriocins	Bacteria	Bacteria	Bacteriocin J46	27	0	1	0	1	1	0	0	0	0	0
Escherichia coli	bacteriocins	Bacteria	Bacteria	Microcin C7	7	0	1	0	1	0	1	0	0	0	0
Escherichia coli	bacteriocins	Bacteria	Bacteria	Microcin L	90	0	1	0	1	0	1	0	0	0	0
Carnobacterium maltaromaticum	bacteriocins	Bacteria	Bacteria	Carnobacteriocin B2	33	0	1	1	0	0	0	1	0	0	0
Streptococcus mutans	bacteriocins	Bacteria	Bacteria	Mutacin 1140	22	0	1	0	1	1	0	0	0	0	0
Bacillus licheniformis	bacteriocins	Bacteria	Bacteria	Lichenin	12	0	1	1	0	0	0	1	0	0	0
Bacillus thuringiensis serovar entomocidus	bacteriocins	Bacteria	Bacteria	Bacteriocin thuricin-S	18	0	1	0	1	1	1	0	0	0	0
Kocuria varians	bacteriocins	Bacteria	Bacteria	Variacin	25	0	1	0	1	1	0	0	0	0	0
Leuconostoc mesenteroides	bacteriocins	Bacteria	Bacteria	Bacteriocin mesentericin Y105	37	0	1	0	1	1	0	0	0	0	0
Carnobacterium maltaromaticum	bacteriocins	Bacteria	Bacteria	Bacteriocin piscicolin-126	44	0	1	0	1	1	0	0	0	0	0
Enterococcus mundtii	bacteriocins	Bacteria	Bacteria	Mundticin	43	0	1	0	1	1	0	0	0	0	0
Enterococcus faecalis	bacteriocins	Bacteria	Bacteria	Bacteriocin As-48	30	0	1	0	1	1	1	0	0	0	0
Escherichia coli	bacteriocins	Bacteria	Bacteria	MicrocinJ25	21	0	1	0	1	0	1	0	0	0	0
Clavibacter michiganensis subsp. michiganensis	bacteriocins	Bacteria	Bacteria	Lantibiotic michiganin-A	21	0	1	0	1	1	0	0	0	0	0
Propionibacterium freudenreichii subsp. freudenreichii	bacteriocins	Bacteria	Bacteria	Propionicin-F	43	0	1	0	1	1	0	0	0	0	0
Enterococcus faecium	bacteriocins	Bacteria	Bacteria	Bacteriocin E50-52	39	0	1	0	1	1	1	0	0	0	0
Lactobacillus curvatus	bacteriocins	Bacteria	Bacteria	Bacteriocin curvaticin FS47	38	0	1	0	1	1	1	0	0	0	0
Staphylococcus epidermidis	bacteriocins	Bacteria	Bacteria	Lantibiotic Pep5	34	1	0	1	0	0	0	1	0	0	0
Bacillus subtilis	bacteriocins	Bacteria	Bacteria	Lantibiotic subtilin	32	1	0	0	1	1	0	0	0	0	0
Streptococcus salivarius	bacteriocins	Bacteria	Bacteria	Lantibiotic salivaricin-A	22	1	0	0	1	1	0	0	0	0	0
Leuconostoc mesenteroides	bacteriocins	Bacteria	Bacteria	Bacteriocin leucocin C	43	1	0	0	1	1	0	0	0	0	0
Streptococcus pyogenes	bacteriocins	Bacteria	Bacteria	Lantibiotic streptococcin A-FF22	26	1	0	0	1	1	0	0	0	0	0
Ruminococcus hansenii	bacteriocins	Bacteria	Bacteria	LANA_RUMHA	24	1	0	0	1	1	0	0	0	0	0
Gluconacetobacter diazotrophicus PAl 5	bacteriocins	Bacteria	Bacteria	Bacteriocin protein	259	1	0	1	0	0	0	1	0	0	0
Nocardia farcinica IFM 10152	bacteriocins	Bacteria	Bacteria	Putative bacteriocin family protein	260	1	0	1	0	0	0	1	0	0	0
Rhodospirillum rubrum ATCC 11170	bacteriocins	Bacteria	Bacteria	Linocin M18 bacteriocin protein	266	1	0	1	0	0	0	1	0	0	0
Pyrobaculum calidifontis JCM 11548	bacteriocins	Bacteria	Bacteria	Linocin M18 bacteriocin protein	226	1	0	1	0	0	0	1	0	0	0
Burkholderia ambifaria AMMD	bacteriocins	Bacteria	Bacteria	Linocin_M18 bacteriocin protein	259	1	0	1	0	0	0	1	0	0	0
Paracoccus denitrificans PD1222	bacteriocins	Bacteria	Bacteria	Linocin_M18 bacteriocin protein	259	1	0	1	0	0	0	1	0	0	0
Burkholderia sp. 383	bacteriocins	Bacteria	Bacteria	Linocin_M18 bacteriocin protein	259	1	0	1	0	0	0	1	0	0	0
Bordetella parapertussis 12822	bacteriocins	Bacteria	Bacteria	Bacteriocin	259	1	0	1	0	0	0	1	0	0	0
Enterococcus hirae	bacteriocins	Bacteria	Bacteria	Class II sec-dependent bacteriocin	33	0	1	1	0	0	0	1	0	0	0
Streptomyces sp. TP-A0584	bacteriocins	Bacteria	Bacteria	Goadsporin biosynthetic protein	107	1	0	1	0	0	0	1	0	0	0
Burkholderia phymatum STM815	bacteriocins	Bacteria	Bacteria	Linocin_M18 bacteriocin protein	259	1	0	1	0	0	0	1	0	0	0
Micromonospora echinospora	bacteriocins	Bacteria	Bacteria	Hypothetical protein	233	1	0	1	0	0	0	1	0	0	0
Burkholderia vietnamiensis G4	bacteriocins	Bacteria	Bacteria	Linocin_M18 bacteriocin protein	259	1	0	1	0	0	0	1	0	0	0
Lactococcus lactis	bacteriocins	Bacteria	Bacteria	NisB	138	1	0	1	0	0	0	1	0	0	0
Methylobacterium sp. 4-46	bacteriocins	Bacteria	Bacteria	Hypothetical protein M446_0103	48	1	0	1	0	0	0	1	0	0	0
Nematostella vectensis [Starlet sea anemone]	bacteriocins	Bacteria	Bacteria	Hypothetical protein NEMVEDRAFT_v1g225053	152	1	0	1	0	0	0	1	0	0	0
Lactobacillus gasseri	bacteriocins	Bacteria	Bacteria	Gassericin A	58	1	0	1	0	0	0	1	0	0	0
Lactobacillus plantarum 423	bacteriocins	Bacteria	Bacteria	Plantaricin 423	43	1	0	0	1	1	0	0	0	0	0
Lactobacillus reuteri LA6	bacteriocins	Bacteria	Bacteria	Reutericin 6	57	1	0	1	0	0	0	1	0	0	0
Lactococcus lactis	bacteriocins	Bacteria	Bacteria	Nisin Q	34	1	0	0	1	1	0	0	0	0	0
Escherichia coli	bacteriocins	Bacteria	Bacteria	Bacteriocin microcin B17	43	0	1	1	0	0	0	1	0	0	0
Escherichia coli	bacteriocins	Bacteria	Bacteria	Colicin-V, Microcin V	88	1	0	1	0	0	0	1	0	0	0
Escherichia coli MC4100	bacteriocins	Bacteria	Bacteria	Microcin M	77	1	0	1	0	0	0	1	0	0	0
Escherichia coli MC4100	bacteriocins	Bacteria	Bacteria	Microcin H47	60	1	0	1	0	0	0	1	0	0	0
Bacillus sp. HIL Y-85,54728	bacteriocins	Bacteria	Bacteria	Lantibiotics Mersacidin	20	1	0	1	0	0	0	1	0	0	0
Escherichia coli	bacteriocins	Bacteria	Bacteria	Microcin-24	74	1	0	1	0	0	0	1	0	0	0
Lactobacillus sakei L45	bacteriocins	Bacteria	Bacteria	Bacteriocin lactocin-S	37	1	0	0	1	1	0	0	0	0	0
Streptococcus mutans	bacteriocins	Bacteria	Bacteria	Lantibiotic mutacin B-Ny266	22	1	0	0	1	1	0	0	0	0	0
Streptococcus pyogenes serotype M49	bacteriocins	Bacteria	Bacteria	Antibacterial peptide A-M49	26	1	0	0	1	1	0	0	0	0	0
Lactobacillus curvatus	bacteriocins	Bacteria	Bacteria	Bacteriocin curvacin-A	41	1	0	0	1	1	0	0	0	0	0
Lactobacillus sakei	bacteriocins	Bacteria	Bacteria	Bacteriocin bavaricin-MN	42	1	0	1	0	0	0	1	0	0	0
Lactobacillus sakei	bacteriocins	Bacteria	Bacteria	Bacteriocin bavaricin-A	41	1	0	0	1	1	0	0	0	0	0
Paenibacillus polymyxa	bacteriocins	Bacteria	Bacteria	Lantibiotic paenibacillin	30	0	1	0	1	1	0	0	0	0	0
Streptococcus uberis	bacteriocins	Bacteria	Bacteria	Lantibiotic nisin-U	31	0	1	0	1	1	0	0	0	0	0
Staphylococcus aureus	bacteriocins	Bacteria	Bacteria	Bacteriocin aureocin A53	51	1	0	0	1	1	0	0	0	0	0
Carnobacterium maltaromaticum	bacteriocins	Bacteria	Bacteria	Piscicolin-61	53	1	0	1	0	0	0	1	0	0	0
Lactobacillus curvatus	bacteriocins	Bacteria	Bacteria	Curvalicin-28c	9	0	1	0	1	1	0	0	0	0	0
Lactobacillus curvatus	bacteriocins	Bacteria	Bacteria	Curvalicin-28b	10	0	1	0	1	1	0	0	0	0	0
Lactobacillus curvatus	bacteriocins	Bacteria	Bacteria	Curvalicin-28a	12	0	1	0	1	1	0	0	0	0	0
Lactobacillus acidophilus	bacteriocins	Bacteria	Bacteria	Bacteriocin acidocin 8912	26	1	0	1	0	0	0	1	0	0	0
Leuconostoc mesenteroides	bacteriocins	Bacteria	Bacteria	Bacteriocin leucocin-B	31	1	0	0	1	1	0	0	0	0	0
Streptococcus uberis	bacteriocins	Bacteria	Bacteria	Bacteriocin ubericin-A	49	1	0	0	1	1	0	0	0	0	0
Rhizobium leguminosarum bv. viciae	bacteriocins	Bacteria	Bacteria	Bacteriocin	8	0	1	1	0	0	0	1	0	0	0
Escherichia coli O6	bacteriocins	Bacteria	Bacteria	Microcin H47	60	1	0	1	0	0	0	1	0	0	0
Halobacterium mediterranei (Haloferax mediterranei)	bacteriocins	Bacteria	Bacteria	Halocin-H4	313	1	0	1	0	0	0	1	0	0	0
Staphylococcus epidermidis	bacteriocins	Bacteria	Bacteria	Lantibiotic epilancin 15X	31	0	1	0	1	1	1	0	0	0	0
Staphylococcus hominis	bacteriocins	Bacteria	Bacteria	Lantibiotic nukacin	26	1	0	0	1	1	0	0	0	0	0
Bacillus licheniformis DSM 13 = ATCC 14580	bacteriocins	Bacteria	Bacteria	Lantibiotic lichenicidin A2	31	0	1	0	1	1	0	0	0	0	0
Staphylococcus hominis MBBL 2-9	bacteriocins	Bacteria	Bacteria	Hominicin	21	0	1	1	0	0	0	1	0	0	0
Escherichia coli AY25	bacteriocins	Bacteria	Bacteria	Microcin J25	21	0	1	0	1	0	1	0	0	0	0
Bacillus brevis	bacteriocins	Bacteria	Bacteria	Gramicidin A	15	0	1	0	1	1	0	0	0	0	0
Bacillus subtilis A1/3	bacteriocins	Bacteria	Bacteria	Ericin A	29	0	1	0	1	1	0	0	0	0	0
Streptomyces strains AA3891	bacteriocins	Bacteria	Bacteria	Siamycin II	21	0	1	1	0	0	0	1	0	1	0
Lactococcus lactis IPLA 972	bacteriocins	Bacteria	Bacteria	Lactococcin 972	66	0	1	0	1	1	0	0	0	0	0
Lactobacillus sake Lb674	bacteriocins	Bacteria	Bacteria	Sakacin P/ Sakacin 674	43	0	1	0	1	1	0	0	0	0	0
Bacillus subtilis A1/3	bacteriocins	Bacteria	Bacteria	Streptin 1	23	0	1	1	0	0	0	1	0	0	0
Planomonospora sp.	bacteriocins	Bacteria	Bacteria	Lantibiotic 97518	24	0	1	0	1	1	0	0	0	0	0
Enterococcus durans	bacteriocins	Bacteria	Bacteria	Enterocin E-760	62	0	1	0	1	1	1	0	0	0	0
Enterococcus faecium	bacteriocins	Bacteria	Bacteria	Enterocin A	47	0	1	0	1	1	0	0	0	0	0
Bacillus coagulans I-4	bacteriocins	Bacteria	Bacteria	Coagulin	44	0	1	0	1	1	0	0	0	0	0
Listeria innocua 743	bacteriocins	Bacteria	Bacteria	Listeriocin 743A	43	0	1	1	0	0	0	1	0	0	0
Enterococcus mundtii NFRI 7397	bacteriocins	Bacteria	Bacteria	Mundticin KS	43	0	1	0	1	1	0	0	0	0	0
Lactobacillus plantarum 423	bacteriocins	Bacteria	Bacteria	Plantaricin 423	37	0	1	0	1	1	0	0	0	0	0
Lactobacillus plantarum C19	bacteriocins	Bacteria	Bacteria	Plantaricin C19	37	0	1	0	1	1	0	0	0	0	0
Butyrivibrium fibrisolvens AR10	bacteriocins	Bacteria	Bacteria	Butyrivibriocin AR10	58	0	1	1	0	0	0	1	0	0	0
Enterococcus faecalis S-48	bacteriocins	Bacteria	Bacteria	Enterocin AS-48	70	0	1	0	1	1	1	0	0	0	0
Lactobacillus plantarum A-1	bacteriocins	Bacteria	Bacteria	Bacteriocin plantarican ASM1	43	0	1	0	1	1	0	0	0	0	0
Lactobacillus acidophilus M46	bacteriocins	Bacteria	Bacteria	Acidocin B	58	0	1	0	1	1	0	0	0	0	0
Bacillus licheniformis	bacteriocins	Bacteria	Bacteria	Lichenin	12	0	1	0	1	1	1	0	0	0	0
Serratia plymuthica	bacteriocins	Bacteria	Bacteria	Serracin-P 23 kDa subunit	22	0	1	0	1	0	1	0	0	0	0
Serratia plymuthica	bacteriocins	Bacteria	Bacteria	Serracin-P 43 kDa subunit	9	0	1	0	1	0	1	0	0	0	0
Streptococcus mutans	bacteriocins	Bacteria	Bacteria	Mutacin 1140	21	0	1	0	1	1	0	0	0	0	0
Streptomyces strain AA6532	bacteriocins	Bacteria	Bacteria	Siamycin I	21	0	1	0	1	1	0	0	0	1	0
Streptomyces strain AA6532	bacteriocins	Bacteria	Bacteria	NP-06	21	0	1	1	0	0	0	1	0	1	0
Lactococcus lactis LMGT2081	bacteriocins	Bacteria	Bacteria	Lactococcin G-a	39	0	1	1	0	0	0	1	0	0	0
Enterococcus faecalis BFE 1071	bacteriocins	Bacteria	Bacteria	Enterocin 1071	39	0	1	0	1	1	0	0	0	0	0
Lactobacillus plantarum LPCO10	bacteriocins	Bacteria	Bacteria	Plantaricin S	26	0	1	0	1	1	0	0	0	0	0
Streptomyces tendae Tu901	bacteriocins	Bacteria	Bacteria	AFP1	87	0	1	0	0	0	0	1	1	0	0
Lactobacillus plantarum NC8	bacteriocins	Bacteria	Bacteria	Plantaricin NC8	28	0	1	1	0	0	0	1	0	0	0
Lactobacillus johnsonii VPI11088 (Laf+)	bacteriocins	Bacteria	Bacteria	Lactacin F	48	0	1	0	1	1	0	0	0	0	0
Brochothrix campestris ATCC 43754	bacteriocins	Bacteria	Bacteria	Brochocin C	59	0	1	0	1	1	0	0	0	0	0
Streptococcus thermophilus	bacteriocins	Bacteria	Bacteria	Thermophilin 13	62	0	1	0	1	1	0	0	0	0	0
Lactobacillus salivarius subsp. salivarius UCC118	bacteriocins	Bacteria	Bacteria	ABP-118	45	0	1	0	1	1	1	0	0	0	0
Lactobacillus salivarius DPC6005	bacteriocins	Bacteria	Bacteria	Salivaricin P	45	0	1	1	0	0	0	1	0	0	0
Streptococcus mutans UA140	bacteriocins	Bacteria	Bacteria	Mutacin IV	44	0	1	0	1	1	0	0	0	0	0
Lactobacillus casei CRL 705	bacteriocins	Bacteria	Bacteria	Lactocin 705	33	0	1	1	0	0	0	1	0	0	0
Enterococcus faecalis	bacteriocins	Bacteria	Bacteria	Cytolysin	21	0	1	1	0	0	0	1	0	0	0
Lactobacillus plantarum C1	bacteriocins	Bacteria	Bacteria	Plantaricin EF	30	0	1	0	1	1	0	0	0	0	0
Lactobacillus plantarum C1	bacteriocins	Bacteria	Bacteria	Plantaricin JK	25	0	1	1	0	0	0	1	0	0	0
Lactobacillus acidophilus JCM 1132	bacteriocins	Bacteria	Bacteria	Acidocin J1132	23	0	1	0	1	1	0	0	0	0	0
Enterococcus faecium	bacteriocins	Bacteria	Bacteria	Bacteriocin 32	70	0	1	1	0	0	0	1	0	0	0
Enterococcus faecalis MRR 10-3, Enterococcus faecalis 710C	bacteriocins	Bacteria	Bacteria	MR10	44	0	1	1	0	0	0	1	0	0	0
Halobacterium strain AS7092	bacteriocins	Bacteria	Bacteria	Halocin C8	76	0	1	1	0	0	0	1	0	0	0
Klebsiella pneumoniae RYC492	bacteriocins	Bacteria	Bacteria	Microcin E492	84	0	1	1	0	0	0	1	0	0	0
Streptococcus thermophilus LMD-9	bacteriocins	Bacteria	Bacteria	Thermophilin 9	35	0	1	1	0	0	0	1	0	0	0
Bacillus sp. strain HIL Y-85 54728	bacteriocins	Bacteria	Bacteria	Mersacidin	20	0	1	0	1	1	0	0	0	0	0
Bacillus brevis	bacteriocins	Bacteria	Bacteria	Gramicidin B	15	0	1	1	0	0	0	1	0	0	0
Bacillus brevis	bacteriocins	Bacteria	Bacteria	Gramicidin C	15	0	1	1	0	0	0	1	0	0	0
Escherichia coli	bacteriocins	Bacteria	Bacteria	Microcin 7	7	0	1	0	1	0	1	0	0	0	0
Escherichia coli H47	bacteriocins	Bacteria	Bacteria	Microcin H47	60	0	1	0	1	0	1	0	0	0	0
Bacillus subtilis B-TL2	bacteriocins	Bacteria	Bacteria	BTL	15	0	1	0	0	0	0	1	1	0	0
Staphylococcus epidermidis Tü 3298	bacteriocins	Bacteria	Bacteria	Epidermin	22	0	1	1	0	0	0	1	0	0	0
Bacillus licheniformis ATCC 14580 or VK 21	bacteriocins	Bacteria	Bacteria	Lichenicidin	32	0	1	0	1	1	1	0	0	0	0
Enterococcus faecium KU-B5	bacteriocins	Bacteria	Bacteria	Enterocin X	39	0	1	0	1	1	0	0	0	0	0
Bacillus thuringiensis DPC 6431	bacteriocins	Bacteria	Bacteria	Thuricin CD	30	0	1	0	1	1	0	0	0	0	0
Streptoverticillium griseoverticillatum PA-48009	bacteriocins	Bacteria	Bacteria	Duramycin	19	0	1	1	0	0	0	1	0	0	0
Streptoverticillium strain R2075	bacteriocins	Bacteria	Bacteria	Duramycin B	19	0	1	0	1	1	0	0	0	0	0
Streptomyces griseoluteus R2107	bacteriocins	Bacteria	Bacteria	Duramycin C	19	0	1	0	1	1	0	0	0	0	0
Streptomyces ipomoeae	bacteriocins	Bacteria	Bacteria	Ipomicin	96	0	1	0	1	1	0	0	0	0	0
Actinoplanes garbadinensis	bacteriocins	Bacteria	Bacteria	Gradimycin	19	0	1	0	1	1	1	0	1	0	0
Bacillus subtilis 168	bacteriocins	Bacteria	Bacteria	Sublancin 168	37	0	1	0	1	1	0	0	0	0	0
Streptococcus bovis HJ50	bacteriocins	Bacteria	Bacteria	Bovicin HJ50	33	0	1	0	1	1	0	0	0	0	0
Streptococcus thermophilus SBT1277	bacteriocins	Bacteria	Bacteria	Thermophilin 1277	33	0	1	0	1	1	0	0	0	0	0
Lactobacillus plantarum	bacteriocins	Bacteria	Bacteria	Plantaricin W	29	0	1	0	1	1	0	0	0	0	0
Staphylococcus aureus C55	bacteriocins	Bacteria	Bacteria	Staphylococcin C55	30	0	1	0	1	1	0	0	0	0	0
Staphylococcus gallinarum (F16/P57) Tu3928, Staphylococcus cohnii T	bacteriocins	Bacteria	Bacteria	Gallidermin	22	0	1	0	1	1	1	0	0	0	0
Staphylococcus epidermidis 15X154	bacteriocins	Bacteria	Bacteria	Epilancin 15X	30	0	1	1	0	0	0	1	0	0	0
Staphylococcus epidermidis K7	bacteriocins	Bacteria	Bacteria	Epilancin K7	31	0	1	0	1	1	1	0	0	0	0
Microbispora corallina	bacteriocins	Bacteria	Bacteria	Microbisporicin A1	24	0	1	1	0	0	0	1	0	0	0
Bacillus halodurans C-125	bacteriocins	Bacteria	Bacteria	Haloduracin	28	0	1	0	1	1	0	0	0	0	0
Streptomyces sp. OH-4156	bacteriocins	Bacteria	Bacteria	Cypemycin	22	0	1	0	1	1	0	0	0	0	0
Lactococcus garvieae DCC43	bacteriocins	Bacteria	Bacteria	Garvicin ML	60	0	1	1	0	0	0	1	0	0	0
Lactococcus sp. strain QU 12	bacteriocins	Bacteria	Bacteria	Lactocyclicin Q	61	0	1	0	1	1	1	0	0	0	0
Bacillus subtilis DSM 15029T	bacteriocins	Bacteria	Bacteria	Entianin	32	0	1	0	1	1	0	0	0	0	0
Burkholderia thailandensis E264	bacteriocins	Bacteria	Bacteria	Capistruin	19	0	1	1	0	0	0	1	0	0	0
Rhodococcus jostii K01-B0171	bacteriocins	Bacteria	Bacteria	Lariatin A	18	0	1	1	0	0	0	1	0	0	0
Rhodococcus jostii K01-B0171	bacteriocins	Bacteria	Bacteria	Lariatin B	20	0	1	1	0	0	0	1	0	0	0
Leuconostoc mesenteroides TK41401	bacteriocins	Bacteria	Bacteria	Leucocyclicin Q	61	0	1	0	1	1	1	0	0	0	0
Lactococcus garvieae BCC 43578	bacteriocins	Bacteria	Bacteria	Garvieacin Q	50	0	1	0	1	1	0	0	0	0	0
Brevibacillus sp. strain GI-9	bacteriocins	Bacteria	Bacteria	Laterosporulin	49	0	1	0	1	1	1	0	0	0	0
Geobacillus thermodenitrificans NG80-2	bacteriocins	Bacteria	Bacteria	Geobacillin I	33	0	1	0	1	1	0	0	0	0	0
Geobacillus thermodenitrificans NG80-2	bacteriocins	Bacteria	Bacteria	Geobacillin II	27	0	1	0	1	1	0	0	0	0	0
Lactobacillus salivarius BGHO1	bacteriocins	Bacteria	Bacteria	Bacteriocin LS2	41	0	1	1	0	0	0	1	0	0	0
Lactobacillus salivarius BGHO1	bacteriocins	Bacteria	Bacteria	Blp1	71	0	1	1	0	0	0	1	0	0	0
Enterococcus faecium	bacteriocins	Bacteria	Bacteria	Enterocin NKR-5-3D	27	0	1	0	1	1	0	0	0	0	0
Escherichia coli G3/10	bacteriocins	Bacteria	Bacteria	Microcin S	103	1	0	0	1	0	1	0	0	0	0
Escherichia coli 25	bacteriocins	Bacteria	Bacteria	Microcin PDI	102	0	1	0	1	0	1	0	0	0	0
Lactobacillus casei ATCC 334	bacteriocins	Bacteria	Bacteria	LSEI_2163	24	0	1	1	0	0	0	1	0	0	0
Lactobacillus casei ATCC 334	bacteriocins	Bacteria	Bacteria	LSEI_2386	22	0	1	1	0	0	0	1	0	0	0
Pseudomonas sp. strain DF41	bacteriocins	Bacteria	Bacteria	Sclerosin	22	0	1	0	1	1	0	0	0	0	0
Enterococcus faecium RJ16	bacteriocins	Bacteria	Bacteria	Enterocin AS-48RJ	70	0	1	0	1	1	0	0	0	0	0
Staphylococcus warneri RK	bacteriocins	Bacteria	Bacteria	Warnericin RK	22	0	1	1	0	0	0	1	0	0	0
Lactobacillus plantarum NRIC 149	bacteriocins	Bacteria	Bacteria	Plantaricin-149	22	0	1	1	0	0	0	1	0	0	0
Actinoplanes sp.	bacteriocins	Bacteria	Bacteria	NAI-802	21	0	1	0	1	1	0	0	0	0	0
Staphylococcus aureus CH-91	bacteriocins	Bacteria	Bacteria	BacCH91	22	0	1	0	1	1	1	0	0	0	0
Bacillus subtilis	bacteriocins	Bacteria	Bacteria	Subtilosin A1	35	0	1	0	1	1	0	0	0	0	0
Lactococcus sp.	bacteriocins	Bacteria	Bacteria	Bacteriocin	41	0	1	0	1	1	1	0	0	0	0
Paenibacillus polymyxa [Bacillus polymyxa]	bacteriocins	Bacteria	Bacteria	Bacteriocin SRCAM 602	39	0	1	0	1	0	1	0	0	0	0
Paenibacillus polymyxa [Bacillus polymyxa]	bacteriocins	Bacteria	Bacteria	Bacteriocin SRCAM 37	30	0	1	0	1	0	1	0	0	0	0
Paenibacillus polymyxa	bacteriocins	Bacteria	Bacteria	Bacteriocin SRCAM 1580	35	0	1	0	1	0	1	0	0	0	0
Escherichia coli	bacteriocins	Bacteria	Bacteria	Colicin-A	204	0	1	1	0	0	0	1	0	0	0
Streptococcus pyogenes	bacteriocins	Bacteria	Bacteria	Lantibiotic streptin	22	1	0	1	0	0	0	1	0	0	0
Bacillus subtilis [strain 168]	bacteriocins	Bacteria	Bacteria	SPBc2 prophage-derived bacteriocin sublancin-168	37	0	1	1	0	0	0	1	0	0	0
Enterococcus faecium [Streptococcus faecium]	bacteriocins	Bacteria	Bacteria	Enterocin-HF	43	1	0	1	0	0	0	1	0	0	0
Enterococcus faecium [Streptococcus faecium]	bacteriocins	Bacteria	Bacteria	Bacteriocin enterocin-M	38	0	1	0	1	1	1	0	0	0	0
Lactococcus lactis subsp. lactis [Streptococcus lactis]	bacteriocins	Bacteria	Bacteria	Lantibiotic lacticin 3147 A1	30	0	1	0	1	1	0	0	0	0	0
Lactococcus lactis subsp. lactis [Streptococcus lactis]	bacteriocins	Bacteria	Bacteria	Lantibiotic lacticin 3147 A2	29	0	1	0	1	1	0	0	0	0	0
Carnobacterium sp. [strain UI49]	bacteriocins	Bacteria	Bacteria	Lantibiotic carnocin-UI49	7	0	1	0	1	1	0	0	0	0	0
Lactobacillus paracasei	bacteriocins	Bacteria	Bacteria	Bacteriocin lactocin-705	31	0	1	0	1	1	0	0	0	0	0
Lactococcus lactis subsp. cremoris [Streptococcus cremoris]	bacteriocins	Bacteria	Bacteria	Bacteriocin lactococcin-A	54	0	1	0	1	1	0	0	0	0	0
Lactococcus lactis subsp. cremoris [Streptococcus cremoris]	bacteriocins	Bacteria	Bacteria	Bacteriocin lactococcin-B	47	1	0	1	0	0	0	1	0	0	0
Klebsiella pneumoniae	bacteriocins	Bacteria	Bacteria	Microcin E492	84	0	1	0	1	0	1	0	0	0	0
Bacillus licheniformis strain DSM 13 / ATCC 14580	bacteriocins	Bacteria	Bacteria	Lantibiotic lichenicidin A1	32	0	1	1	0	0	0	1	0	0	0
Bacillus licheniformis	bacteriocins	Bacteria	Bacteria	Lantibiotic lichenicidin VK21 A1	32	0	1	1	0	0	0	1	0	0	0
Bacillus licheniformis	bacteriocins	Bacteria	Bacteria	Lantibiotic lichenicidin VK21 A2	32	0	1	1	0	0	0	1	0	0	0
Lactobacillus rhamnosus	bacteriocins	Bacteria	Bacteria	Bacteriocin rhamnosin A	13	0	1	0	1	1	1	0	0	0	0
Streptoverticillium griseoverticillatum	bacteriocins	Bacteria	Bacteria	Lantibiotic cinnamycin	19	1	0	1	0	0	0	1	0	1	0
Lactobacillus sake Lb 706	bacteriocins	Bacteria	Bacteria	Sakacin A	41	0	1	0	1	1	0	0	0	0	0
Lactobacillus sake LTH673	bacteriocins	Bacteria	Bacteria	Sakacin P	43	0	1	0	1	1	0	0	0	0	0
Pediococcus acidilactici PAC1.0	bacteriocins	Bacteria	Bacteria	Pediocin PA-1	44	0	1	0	1	1	0	0	0	0	0
Streptomyces strain AA6532	bacteriocins	Bacteria	Bacteria	Siamycin II	21	0	1	0	1	1	0	0	1	0	0
Enterococcus faecium KU-B5	bacteriocins	Bacteria	Bacteria	Enterocin X beta	37	0	1	0	1	1	0	0	0	0	0
Staphylococcus epidermidis	bacteriocins	Bacteria	Bacteria	Lantibiotic epilancin	31	1	0	0	1	1	0	0	0	0	0
Bacillus phage SPbeta [Bacillus phage SPBc2]	bacteriocins	Bacteria	Bacteria	Bacteriocin sublancin-168	37	1	0	0	1	1	0	0	0	0	0
Microbispora sp [strain 107891]	bacteriocins	Bacteria	Bacteria	Lantibiotic 107891	24	0	1	0	1	1	0	0	0	0	0
Synthetic construct	bacteriocins	Bacteria	Bacteria	Lantibiotic actagardine	19	1	0	1	0	0	0	1	0	0	0
Enterococcus columbae	bacteriocins	Bacteria	Bacteria	Columbicin A	58	1	0	1	0	0	0	1	0	0	0
Lactococcus lactis	bacteriocins	Bacteria	Bacteria	Nisin (Fragment)	53	1	0	1	0	0	0	1	0	0	0
Geobacillus thermodenitrificans (strain NG80-2)	bacteriocins	Bacteria	Bacteria	Lantibiotic antimicrobial peptide	56	1	0	1	0	0	0	1	0	0	0
Streptococcus thermophilus	bacteriocins	Bacteria	Bacteria	Thermophilin 1277	58	1	0	1	0	0	0	1	0	0	0
Lactococcus lactis	bacteriocins	Bacteria	Bacteria	Nisin F (Fragment)	57	1	0	1	0	0	0	1	0	0	0
Lactococcus lactis subsp. lactis [Streptococcus lactis]	bacteriocins	Bacteria	Bacteria	Nisin Z (Fragment)	53	1	0	1	0	0	0	1	0	0	0
Enterococcus faecalis [Streptococcus faecalis]	bacteriocins	Bacteria	Bacteria	BacA	71	1	0	1	0	0	0	1	0	0	0
Streptococcus infantarius subsp. infantarius ATCC BAA-102	bacteriocins	Bacteria	Bacteria	Putative bacteriocin piscicolin-126	72	1	0	1	0	0	0	1	0	0	0
Bacillus amyloliquefaciens	bacteriocins	Bacteria	Bacteria	SboA (Subtilosin A)	43	1	0	0	1	1	1	0	0	0	0
Pediococcus sp. CRA51	bacteriocins	Bacteria	Bacteria	Pediocin (Fragment)	35	1	0	1	0	0	0	1	0	0	0
Carnobacterium sp. WFPIS001	bacteriocins	Bacteria	Bacteria	Piscicolin-126-like protein	62	1	0	1	0	0	0	1	0	0	0
Weissella paramesenteroides	bacteriocins	Bacteria	Bacteria	Bacteriocin weissellin-A	43	0	1	0	1	1	0	0	0	0	0
Geobacillus sp. G11MC16	bacteriocins	Bacteria	Bacteria	Lantibiotic antimicrobial peptide	56	1	0	1	0	0	0	1	0	0	0
Enterococcus faecium	bacteriocins	Bacteria	Bacteria	MundKS	58	1	0	1	0	0	0	1	0	0	0
Enterococcus faecium	bacteriocins	Bacteria	Bacteria	EntA (Fragment)	50	1	0	1	0	0	0	1	0	0	0
Enterococcus faecium	bacteriocins	Bacteria	Bacteria	EntP (Fragment)	64	1	0	1	0	0	0	1	0	0	0
Enterococcus mundtii	bacteriocins	Bacteria	Bacteria	EntA (Fragment)	49	1	0	1	0	0	0	1	0	0	0
Enterococcus mundtii	bacteriocins	Bacteria	Bacteria	EntP (Fragment)	70	1	0	1	0	0	0	1	0	0	0
Enterococcus sp. DF14	bacteriocins	Bacteria	Bacteria	Enterocin (Fragment)	35	1	0	1	0	0	0	1	0	0	0
Pediococcus pentosaceus	bacteriocins	Bacteria	Bacteria	Pediocin (Fragment)	50	1	0	0	1	1	0	0	0	0	0
Pediococcus acidilactici	bacteriocins	Bacteria	Bacteria	Pediocin (Fragment)	50	1	0	1	0	0	0	1	0	0	0
Bacillus cereus AH1272	bacteriocins	Bacteria	Bacteria	Lantibiotic epidermin	46	1	0	1	0	0	0	1	0	0	0
Bacillus mycoides DSM 2048	bacteriocins	Bacteria	Bacteria	Lantibiotic epidermin	46	1	0	1	0	0	0	1	0	0	0
Enterococcus mundtii	bacteriocins	Bacteria	Bacteria	Mundticin L	58	1	0	1	0	0	0	1	0	0	0
Lactococcus lactis	bacteriocins	Bacteria	Bacteria	Lactococcin G beta peptide	60	1	0	1	0	0	0	1	0	0	0
Enterococcus faecium	bacteriocins	Bacteria	Bacteria	Enterocin P	71	1	0	1	0	0	0	1	0	0	0
Enterococcus faecium	bacteriocins	Bacteria	Bacteria	Class IIa bacteriocin enterocin A (Fragment)	29	1	0	1	0	0	0	1	0	0	0
Lactococcus lactis subsp. lactis (strain KF147)	bacteriocins	Bacteria	Bacteria	Nisin, C-terminal	50	1	0	1	0	0	0	1	0	0	0
Streptococcus thoraltensis	bacteriocins	Bacteria	Bacteria	NsuA3	55	1	0	1	0	0	0	1	0	0	0
Streptococcus agalactiae	bacteriocins	Bacteria	Bacteria	NsuA2	55	1	0	1	0	0	0	1	0	0	0
Streptococcus porcinus	bacteriocins	Bacteria	Bacteria	NsuA2	55	1	0	1	0	0	0	1	0	0	0
Streptococcus pluranimalium	bacteriocins	Bacteria	Bacteria	NsuA3	55	1	0	1	0	0	0	1	0	0	0
Enterococcus avium	bacteriocins	Bacteria	Bacteria	Avicin A	61	1	0	1	0	0	0	1	0	0	0
Haloferax volcanii (strain ATCC 29605 / DSM 3757 / JCM 8879 / NBRC 14742 / NCIMB 2012 / VKM B-1768 / DS2)	bacteriocins	Bacteria	Bacteria	Halocin C8	305	1	0	1	0	0	0	1	0	0	0
Bacillus megaterium (strain ATCC 12872 / QMB1551)	bacteriocins	Bacteria	Bacteria	Antibiotic protein, putative	46	1	0	1	0	0	0	1	0	0	0
Streptomyces clavuligerus (strain ATCC 27064 / DSM 738 / JCM 4710 / NBRC 13307 / NCIMB 12785 / NRRL 3585 / VKM Ac-602)	bacteriocins	Bacteria	Bacteria	Antifungal protein	125	1	0	1	0	0	0	1	0	0	0
Enterococcus faecium	bacteriocins	Bacteria	Bacteria	Enterocin A (Fragment)	32	1	0	1	0	0	0	1	0	0	0
Leuconostoc pseudomesenteroides	bacteriocins	Bacteria	Bacteria	LcnB (Leucocin A-QU 15)	61	1	0	1	0	0	0	1	0	0	0
Staphylococcus simulans	bacteriocins	Bacteria	Bacteria	Lantibiotic nukacin	27	1	0	1	0	0	0	1	0	0	0
Staphylococcus aureus subsp. aureus TCH70	bacteriocins	Bacteria	Bacteria	Lantibiotic, gallidermin/nisin family	39	1	0	1	0	0	0	1	0	0	0
Enterococcus faecium	bacteriocins	Bacteria	Bacteria	Enterocin (Fragment)	43	1	0	1	0	0	0	1	0	0	0
Streptococcus downei F0415	bacteriocins	Bacteria	Bacteria	Class II bacteriocin	71	1	0	1	0	0	0	1	0	0	0
Bacillus atrophaeus (strain 1942)	bacteriocins	Bacteria	Bacteria	Subtilosin A	43	1	0	1	0	0	0	1	0	0	0
Enterococcus faecium	bacteriocins	Bacteria	Bacteria	Enterocin A (Fragment)	27	1	0	1	0	0	0	1	0	0	0
Lactobacillus ruminis ATCC 25644	bacteriocins	Bacteria	Bacteria	Bacteriocin pediocin PA-1	56	1	0	1	0	0	0	1	0	0	0
Streptococcus agalactiae ATCC 13813	bacteriocins	Bacteria	Bacteria	Lantibiotic nisin-Z	55	1	0	1	0	0	0	1	0	0	0
Streptococcus agalactiae ATCC 13813	bacteriocins	Bacteria	Bacteria	Lantibiotic lacticin-481	51	1	0	1	0	0	0	1	0	0	0
Geobacillus sp. (strain Y412MC52)	bacteriocins	Bacteria	Bacteria	Lantibiotic family protein	56	1	0	1	0	0	0	1	0	0	0
Bacillus subtilis (strain BSn5)	bacteriocins	Bacteria	Bacteria	Subtilosin A	43	1	0	1	0	0	0	1	0	0	0
Streptococcus sp. C150	bacteriocins	Bacteria	Bacteria	Bacteriocin sakacin-P	74	1	0	1	0	0	0	1	0	0	0
Enterococcus durans	bacteriocins	Bacteria	Bacteria	Duracin GL	71	1	0	1	0	0	0	1	0	0	0
Lactococcus lactis subsp. lactis (strain CV56)	bacteriocins	Bacteria	Bacteria	Nisin NisinA	57	1	0	1	0	0	0	1	0	0	0
Streptococcus pasteurianus (strain ATCC 43144 / JCM 5346 / CDC 1723-81)	bacteriocins	Bacteria	Bacteria	Nisin U lantibiotic	55	1	0	1	0	0	0	1	0	0	0
Enterococcus faecium	bacteriocins	Bacteria	Bacteria	Pre-pediocin	62	1	0	1	0	0	0	1	0	0	0
Enterococcus faecalis	bacteriocins	Bacteria	Bacteria	Enterocin A (Fragment)	63	1	0	1	0	0	0	1	0	0	0
Staphylococcus aureus subsp. aureus LGA251	bacteriocins	Bacteria	Bacteria	Lantibiotic	47	1	0	1	0	0	0	1	0	0	0
Lactobacillus ruminis (strain ATCC 27782 / RF3)	bacteriocins	Bacteria	Bacteria	Putative bacteriocin	59	1	0	1	0	0	0	1	0	0	0
Streptococcus macedonicus (strain ACA-DC 198)	bacteriocins	Bacteria	Bacteria	Lantibiotic macedocin	51	1	0	1	0	0	0	1	0	0	0
Streptococcus macedonicus (strain ACA-DC 198)	bacteriocins	Bacteria	Bacteria	Columbicin A-like bacteriocin peptide	58	1	0	1	0	0	0	1	0	0	0
Leuconostoc carnosum	bacteriocins	Bacteria	Bacteria	Leucocin C	67	1	0	1	0	0	0	1	0	0	0
Lactococcus lactis subsp. lactis IO-1	bacteriocins	Bacteria	Bacteria	GTNG_0265 lantibiotic antimicrobial peptinisin Ade	57	1	0	1	0	0	0	1	0	0	0
Streptococcus salivarius	bacteriocins	Bacteria	Bacteria	Lantibiotic nukacin	49	1	0	1	0	0	0	1	0	0	0
Streptococcus salivarius	bacteriocins	Bacteria	Bacteria	Salivaricin G32	49	1	0	1	0	0	0	1	0	0	0
Enterococcus faecium (strain Aus0004)	bacteriocins	Bacteria	Bacteria	Class II bacteriocin	65	1	0	1	0	0	0	1	0	0	0
Bacillus sp. JS	bacteriocins	Bacteria	Bacteria	SboA	43	1	0	1	0	0	0	1	0	0	0
Lactococcus lactis subsp. lactis	bacteriocins	Bacteria	Bacteria	Nisin Z	57	1	0	1	0	0	0	1	0	0	0
Natrinema sp. (strain J7-2)	bacteriocins	Bacteria	Bacteria	Halocin C8	133	1	0	1	0	0	0	1	0	0	0
Enterococcus faecium	bacteriocins	Bacteria	Bacteria	Enterocin NKR-5-3C prepeptide	61	1	0	1	0	0	0	1	0	0	0
Enterococcus sp. GMD4E	bacteriocins	Bacteria	Bacteria	Class II bacteriocin	65	1	0	1	0	0	0	1	0	0	0
Enterococcus sp. GMD2E	bacteriocins	Bacteria	Bacteria	Class II bacteriocin	65	1	0	1	0	0	0	1	0	0	0
Enterococcus sp. GMD1E	bacteriocins	Bacteria	Bacteria	Class II bacteriocin	65	1	0	1	0	0	0	1	0	0	0
Streptococcus dysgalactiae subsp. equisimilis AC-2713	bacteriocins	Bacteria	Bacteria	UbaA protein	76	1	0	1	0	0	0	1	0	0	0
Clostridium sp. Maddingley MBC34-26	bacteriocins	Bacteria	Bacteria	Lantibiotic, gallidermin/nisin family	56	1	0	1	0	0	0	1	0	0	0
Carnobacterium maltaromaticum LMA28	bacteriocins	Bacteria	Bacteria	Bacteriocin carnobacteriocin BM1	61	1	0	1	0	0	0	1	0	0	0
Enterococcus sp. GMD5E	bacteriocins	Bacteria	Bacteria	Enterocin A	65	1	0	1	0	0	0	1	0	0	0
Enterococcus faecium NRRL B-2354	bacteriocins	Bacteria	Bacteria	Enterocin P	54	1	0	1	0	0	0	1	0	0	0
Natrinema pellirubrum (strain DSM 15624 / JCM 10476 / NCIMB 786)	bacteriocins	Bacteria	Bacteria	Halocin C8	286	1	0	1	0	0	0	1	0	0	0
Natrinema gari JCM 14663	bacteriocins	Bacteria	Bacteria	Halocin C8	133	1	0	1	0	0	0	1	0	0	0
Natrinema altunense JCM 12890	bacteriocins	Bacteria	Bacteria	Halocin C8	248	1	0	1	0	0	0	1	0	0	0
Haloterrigena salina JCM 13891	bacteriocins	Bacteria	Bacteria	Halocin C8	248	1	0	1	0	0	0	1	0	0	0
Haloferax lucentense (strain DSM 14919 / JCM 9276 / NCIMB 13854 / Aa 2.2)	bacteriocins	Bacteria	Bacteria	Halocin C8	306	1	0	1	0	0	0	1	0	0	0
Haloferax gibbonsii ATCC 33959	bacteriocins	Bacteria	Bacteria	Halocin C8	306	1	0	1	0	0	0	1	0	0	0
Haloferax alexandrinus JCM 10717	bacteriocins	Bacteria	Bacteria	Halocin C8	306	1	0	1	0	0	0	1	0	0	0
Pediococcus pentosaceus	bacteriocins	Bacteria	Bacteria	Prebacteriocin	60	1	0	1	0	0	0	1	0	0	0
Enterococcus sp. GMD3E	bacteriocins	Bacteria	Bacteria	Class II bacteriocin	65	1	0	1	0	0	0	1	0	0	0
Pediococcus acidilactici	bacteriocins	Bacteria	Bacteria	Pediocin BA 28	66	1	0	1	0	0	0	1	0	0	0
Butyrivibrio fibrisolvens	bacteriocins	Bacteria	Bacteria	Butyrivibriocin	48	1	0	1	0	0	0	1	0	0	0
Lactococcus lactis subsp. lactis	bacteriocins	Bacteria	Bacteria	Bacteriocin lactococcin-G subunit beta	35	1	0	1	0	0	0	1	0	0	0
Streptomyces sp. (strain A647P-2)	bacteriocins	Bacteria	Bacteria	Lantibiotic ancovenin	19	1	0	1	0	0	0	1	0	0	0
Pediococcus pentosaceus (strain ATCC 25745 / 183-1w)	bacteriocins	Bacteria	Bacteria	Prebacteriocin	60	1	0	1	0	0	0	1	0	0	0
Streptococcus salivarius	bacteriocins	Bacteria	Bacteria	SboA	56	1	0	1	0	0	0	1	0	0	0
Bacillus subtilis	bacteriocins	Bacteria	Bacteria	Subtilin	56	1	0	1	0	0	0	1	0	0	0
Pediococcus acidilactici	bacteriocins	Bacteria	Bacteria	Prepediocin AcH	62	1	0	1	0	0	0	1	0	0	0
Geobacillus kaustophilus (strain HTA426)	bacteriocins	Bacteria	Bacteria	Lantibiotic	56	1	0	1	0	0	0	1	0	0	0
Enterococcus faecium	bacteriocins	Bacteria	Bacteria	Putative enterocin P bacteriocin (Fragment)	44	1	0	1	0	0	0	1	0	0	0
Enterococcus faecium	bacteriocins	Bacteria	Bacteria	Enterocin P-like protein (Fragment)	44	1	0	1	0	0	0	1	0	0	0
Enterococcus mundtii	bacteriocins	Bacteria	Bacteria	Enterocin CRL35	58	1	0	1	0	0	0	1	0	0	0
Lactobacillus sakei	bacteriocins	Bacteria	Bacteria	SakX	61	1	0	1	0	0	0	1	0	0	0
Lactobacillus plantarum	bacteriocins	Bacteria	Bacteria	PapA	62	1	0	1	0	0	0	1	0	0	0
Pediococcus pentosaceus	bacteriocins	Bacteria	Bacteria	PapA	62	1	0	1	0	0	0	1	0	0	0
Pediococcus parvulus	bacteriocins	Bacteria	Bacteria	PapA	62	1	0	1	0	0	0	1	0	0	0
Lactococcus lactis	bacteriocins	Bacteria	Bacteria	Nisin	57	1	0	1	0	0	0	1	0	0	0
Lactococcus lactis	bacteriocins	Bacteria	Bacteria	NisZ	57	1	0	1	0	0	0	1	0	0	0
Streptococcus equinus	bacteriocins	Bacteria	Bacteria	BovA	58	1	0	1	0	0	0	1	0	0	0
Lactobacillus sakei	bacteriocins	Bacteria	Bacteria	Prebacteriocin	55	1	0	1	0	0	0	1	0	0	0
Enterococcus faecium	bacteriocins	Bacteria	Bacteria	Enterocin p-like bacteriocin (Fragment)	40	1	0	1	0	0	0	1	0	0	0
Enterococcus mundtii	bacteriocins	Bacteria	Bacteria	Mundticin KS	50	1	0	1	0	0	0	1	0	0	0
Lactobacillus plantarum	bacteriocins	Bacteria	Bacteria	Prebacteriocin 423	56	1	0	1	0	0	0	1	0	0	0
Butyrivibrio fibrisolvens	bacteriocins	Bacteria	Bacteria	Butyrivibriocin	48	1	0	1	0	0	0	1	0	0	0
Butyrivibrio fibrisolvens	bacteriocins	Bacteria	Bacteria	Butyrivibriocin	48	1	0	1	0	0	0	1	0	0	0
Bacillus coagulans	bacteriocins	Bacteria	Bacteria	CoaA	62	1	0	1	0	0	0	1	0	0	0
Enterococcus faecium	bacteriocins	Bacteria	Bacteria	Class IIa bacteriocin EntA	65	1	0	1	0	0	0	1	0	0	0
Lactobacillus curvatus	bacteriocins	Bacteria	Bacteria	Lac705alpha	54	1	0	1	0	0	0	1	0	0	0
Enterococcus faecium EnGen0263	bacteriocins	Bacteria	Bacteria	Bacteriocin enterocin-P	69	1	0	1	0	0	0	1	0	0	0
Enterococcus faecium	bacteriocins	Bacteria	Bacteria	Enterocin TW21	76	1	0	1	0	0	0	1	0	0	0
Enterococcus durans ATCC 6056	bacteriocins	Bacteria	Bacteria	Bacteriocin enterocin-P	54	1	0	1	0	0	0	1	0	0	0
Streptococcus equi subsp. zooepidemicus SzS31A1	bacteriocins	Bacteria	Bacteria	Bacteriocin	72	1	0	1	0	0	0	1	0	0	0
Lactococcus lactis	bacteriocins	Bacteria	Bacteria	Nisin variant	57	1	0	1	0	0	0	1	0	0	0
Lactococcus lactis subsp. lactis	bacteriocins	Bacteria	Bacteria	Nisin variant	57	1	0	1	0	0	0	1	0	0	0
Peptoclostridium difficile Y384	bacteriocins	Bacteria	Bacteria	Bacteriocin hiracin-JM79	74	1	0	1	0	0	0	1	0	0	0
Peptoclostridium difficile Y384	bacteriocins	Bacteria	Bacteria	Bacteriocin pediocin PA-1	65	1	0	1	0	0	0	1	0	0	0
Bacillus licheniformis CG-B52	bacteriocins	Bacteria	Bacteria	Lantibiotic lichenicidin A1	74	1	0	1	0	0	0	1	0	0	0
Bacillus licheniformis CG-B52	bacteriocins	Bacteria	Bacteria	Lantibiotic lichenicidin A2	72	1	0	1	0	0	0	1	0	0	0
Streptococcus dysgalactiae subsp. equisimilis 167	bacteriocins	Bacteria	Bacteria	Hypothetical protein SDSE167_1279	76	1	0	1	0	0	0	1	0	0	0
Clostridium saccharobutylicum DSM 13864	bacteriocins	Bacteria	Bacteria	Class II bacteriocin	63	1	0	1	0	0	0	1	0	0	0
Bacillus thuringiensis YBT-1518	bacteriocins	Bacteria	Bacteria	Antibiotic protein, putative	46	1	0	1	0	0	0	1	0	0	0
Lactococcus lactis	bacteriocins	Bacteria	Bacteria	NisA-SAA mutant	57	1	0	1	0	0	0	1	0	0	0
Lactococcus lactis	bacteriocins	Bacteria	Bacteria	NisA-SLS mutant	57	1	0	1	0	0	0	1	0	0	0
Lactococcus lactis	bacteriocins	Bacteria	Bacteria	NisA-NAI mutant	57	1	0	1	0	0	0	1	0	0	0
Lactococcus lactis	bacteriocins	Bacteria	Bacteria	NisA-AAK mutant	57	1	0	1	0	0	0	1	0	0	0
Lactococcus lactis	bacteriocins	Bacteria	Bacteria	NisA-AAA mutant	57	1	0	1	0	0	0	1	0	0	0
Enterococcus mundtii QU 25	bacteriocins	Bacteria	Bacteria	Mundticin	58	1	0	1	0	0	0	1	0	0	0
Staphylococcus aureus	bacteriocins	Bacteria	Bacteria	Lantibiotic epidermin [Staphylococcus aureus].	47	1	0	1	0	0	0	1	0	0	0
Bacillus cereus	bacteriocins	Bacteria	Bacteria	Lantibiotic lacticin-481 [Bacillus cereus].	51	1	0	1	0	0	0	1	0	0	0
Streptococcus suis	bacteriocins	Bacteria	Bacteria	Lantibiotic nukacin [Streptococcus suis].	51	1	0	1	0	0	0	1	0	0	0
Streptococcus suis	bacteriocins	Bacteria	Bacteria	Lantibiotic nukacin [Streptococcus suis].	51	1	0	1	0	0	0	1	0	0	0
Actinomyces sp. oral taxon 448	bacteriocins	Bacteria	Bacteria	Lantibiotic lacticin-481 [Actinomyces sp. oral taxon 448].	44	1	0	1	0	0	0	1	0	0	0
Lactobacillus iners	bacteriocins	Bacteria	Bacteria	Lantibiotic lacticin-481 [Lactobacillus iners].	53	1	0	1	0	0	0	1	0	0	0
Streptococcus	bacteriocins	Bacteria	Bacteria	MULTISPECIES: lantibiotic nukacin [Streptococcus].	51	1	0	1	0	0	0	1	0	0	0
Gardnerella vaginalis	bacteriocins	Bacteria	Bacteria	Lantibiotic lacticin-481 [Gardnerella vaginalis].	43	1	0	1	0	0	0	1	0	0	0
Enterococcus pallens	bacteriocins	Bacteria	Bacteria	Bacteriocin mundticin [Enterococcus pallens].	62	1	0	1	0	0	0	1	0	0	0
Pediococcus acidilactici	bacteriocins	Bacteria	Bacteria	Pediocin PA-1=bacteriocin [Pediococcus acidilactici, Peptide, 44 aa].	44	1	0	1	0	0	0	1	0	0	0
Pediococcus	bacteriocins	Bacteria	Bacteria	MULTISPECIES: bacteriocin pediocin PA-1 [Pediococcus].	62	1	0	1	0	0	0	1	0	0	0
Pediococcus pentosaceus	bacteriocins	Bacteria	Bacteria	Bacteriocin pediocin PA-1 [Pediococcus pentosaceus].	62	1	0	1	0	0	0	1	0	0	0
Synthetic construct	bacteriocins	Bacteria	Bacteria	Ent35-MccV [synthetic construct].	136	1	0	1	0	0	0	1	0	0	0
Pediococcus acidilactici	bacteriocins	Bacteria	Bacteria	Bacteriocin.	44	1	0	1	0	0	0	1	0	0	0
Synthetic construct	bacteriocins	Bacteria	Bacteria	Class IIa bacteriocin mature peptide, partial [synthetic construct].	42	1	0	1	0	0	0	1	0	0	0
Corynebacterium matruchotii	bacteriocins	Bacteria	Bacteria	Lantibiotic lacticin 3147 A1 [Corynebacterium matruchotii].	57	1	0	1	0	0	0	1	0	0	0
Bacillus	bacteriocins	Bacteria	Bacteria	MULTISPECIES: lantibiotic lichenicidin A1 [Bacillus].	74	1	0	1	0	0	0	1	0	0	0
Bacillus	bacteriocins	Bacteria	Bacteria	MULTISPECIES: lantibiotic lichenicidin A2 [Bacillus].	72	1	0	1	0	0	0	1	0	0	0
Synthetic construct	bacteriocins	Bacteria	Bacteria	Nisin Q [synthetic construct].	57	1	0	1	0	0	0	1	0	0	0
Bacilli	bacteriocins	Bacteria	Bacteria	MULTISPECIES: lantibiotic nisin-A [Bacilli].	55	1	0	1	0	0	0	1	0	0	0
Synthetic construct	bacteriocins	Bacteria	Bacteria	Nisin U [synthetic construct].	54	1	0	1	0	0	0	1	0	0	0
Synthetic construct	bacteriocins	Bacteria	Bacteria	Nisin U2 [synthetic construct].	54	1	0	1	0	0	0	1	0	0	0
Eubacterium plexicaudatum	bacteriocins	Bacteria	Bacteria	Gallidermin/nisin family lantibiotic [Eubacterium plexicaudatum].	135	1	0	1	0	0	0	1	0	0	0
Enterococcus faecium	bacteriocins	Bacteria	Bacteria	Enterocin [Enterococcus faecium].	64	1	0	1	0	0	0	1	0	0	0
Enterococcus	bacteriocins	Bacteria	Bacteria	MULTISPECIES: enterocin [Enterococcus].	65	1	0	1	0	0	0	1	0	0	0
Enterococcus faecium	bacteriocins	Bacteria	Bacteria	Bacteriocin EntA [Enterococcus faecium].	65	1	0	1	0	0	0	1	0	0	0
Enterococcus faecium	bacteriocins	Bacteria	Bacteria	Bacteriocin EntA [Enterococcus faecium].	65	1	0	1	0	0	0	1	0	0	0
Enterococcus pallens	bacteriocins	Bacteria	Bacteria	Bacteriocin-type signal sequence [Enterococcus pallens].	60	1	0	1	0	0	0	1	0	0	0
Lactobacillus curvatus	bacteriocins	Bacteria	Bacteria	Bacteriocin [Lactobacillus curvatus].	61	1	0	1	0	0	0	1	0	0	0
Streptococcus macacae	bacteriocins	Bacteria	Bacteria	Bacteriocin [Streptococcus macacae].	70	1	0	1	0	0	0	1	0	0	0
Synthetic construct	bacteriocins	Bacteria	Bacteria	Mature divercin V41, partial [synthetic construct].	43	1	0	1	0	0	0	1	0	0	0
Synthetic construct	bacteriocins	Bacteria	Bacteria	Mature divercin RV41 [synthetic construct].	46	1	0	1	0	0	0	1	0	0	0
Enterococcus faecalis	bacteriocins	Bacteria	Bacteria	Bacteriocin hiracin-JM79 [Enterococcus faecalis].	72	1	0	1	0	0	0	1	0	0	0
Lactobacillus	bacteriocins	Bacteria	Bacteria	MULTISPECIES: bacteriocin [Lactobacillus].	56	1	0	1	0	0	0	1	0	0	0
Lactobacillus ruminis CAG:367	bacteriocins	Bacteria	Bacteria	Prebacteriocin SkgA2 [Lactobacillus ruminis CAG:367].	56	1	0	1	0	0	0	1	0	0	0
Streptococcus criceti	bacteriocins	Bacteria	Bacteria	Bacteriocin [Streptococcus criceti].	71	1	0	1	0	0	0	1	0	0	0
Streptococcus	bacteriocins	Bacteria	Bacteria	MULTISPECIES: bacteriocin [Streptococcus].	71	1	0	1	0	0	0	1	0	0	0
Enterococcus faecalis	bacteriocins	Bacteria	Bacteria	Bacteriocin hiracin-JM79 domain protein, partial [Enterococcus faecalis].	59	1	0	1	0	0	0	1	0	0	0
Streptococcus dysgalactiae	bacteriocins	Bacteria	Bacteria	Bacteriocin [Streptococcus dysgalactiae].	76	1	0	1	0	0	0	1	0	0	0
Streptococcus equinus	bacteriocins	Bacteria	Bacteria	Bacteriocin [Streptococcus equinus].	72	1	0	1	0	0	0	1	0	0	0
Enterococcus faecalis	bacteriocins	Bacteria	Bacteria	Putative bacteriocin hiracin-JM79, partial [Enterococcus faecalis].	56	1	0	1	0	0	0	1	0	0	0
Enterococcus faecalis	bacteriocins	Bacteria	Bacteria	Bacteriocin SRCAM 602 [Enterococcus faecalis].	71	1	0	1	0	0	0	1	0	0	0
Bacillus subtilis	bacteriocins	Bacteria	Bacteria	Subtilosin A.	32	1	0	1	0	0	0	1	0	0	0
Bacillus subtilis	bacteriocins	Bacteria	Bacteria	Subtilosin A - Bacillus subtilis.	33	1	0	1	0	0	0	1	0	0	0
Enterococcus durans	bacteriocins	Bacteria	Bacteria	Bacteriocin SRCAM 602 [Enterococcus durans].	71	1	0	1	0	0	0	1	0	0	0
Enterococcus faecium	bacteriocins	Bacteria	Bacteria	Bacteriocin SRCAM 602 [Enterococcus faecium].	62	1	0	1	0	0	0	1	0	0	0
Enterococcus faecalis	bacteriocins	Bacteria	Bacteria	Putative bacteriocin carnobacteriocin BM1, partial [Enterococcus faecalis].	55	1	0	1	0	0	0	1	0	0	0
Enterococcus faecalis	bacteriocins	Bacteria	Bacteria	Class II bacteriocin, partial [Enterococcus faecalis].	52	1	0	1	0	0	0	1	0	0	0
Enterococcus faecalis	bacteriocins	Bacteria	Bacteria	Class II bacteriocin, partial [Enterococcus faecalis].	53	1	0	1	0	0	0	1	0	0	0
Streptococcus equi	bacteriocins	Bacteria	Bacteria	Bacteriocin [Streptococcus equi].	72	1	0	1	0	0	0	1	0	0	0
Enterococcus faecalis	bacteriocins	Bacteria	Bacteria	Putative bacteriocin hiracin-JM79 [Enterococcus faecalis].	71	1	0	1	0	0	0	1	0	0	0
Streptococcus infantarius	bacteriocins	Bacteria	Bacteria	Bacteriocin [Streptococcus infantarius].	72	1	0	1	0	0	0	1	0	0	0
Enterococcus faecium	bacteriocins	Bacteria	Bacteria	Bacteriocin [Enterococcus faecium].	54	1	0	1	0	0	0	1	0	0	0
Enterococcus faecium	bacteriocins	Bacteria	Bacteria	Bacteriocin [Enterococcus faecium].	71	1	0	1	0	0	0	1	0	0	0
Streptococcus caballi	bacteriocins	Bacteria	Bacteria	Bacteriocin [Streptococcus caballi].	73	1	0	1	0	0	0	1	0	0	0
Enterococcus faecalis	bacteriocins	Bacteria	Bacteria	Putative bacteriocin hiracin-JM79 [Enterococcus faecalis].	71	1	0	1	0	0	0	1	0	0	0
Enterococcus faecium	bacteriocins	Bacteria	Bacteria	Bacteriocin [Enterococcus faecium].	67	1	0	1	0	0	0	1	0	0	0
Bavariicoccus seileri	bacteriocins	Bacteria	Bacteria	Enterocin [Bavariicoccus seileri].	61	1	0	1	0	0	0	1	0	0	0
Synthetic construct	bacteriocins	Bacteria	Bacteria	Carnobacteriocin BM1, partial [synthetic construct].	43	1	0	1	0	0	0	1	0	0	0
Enterococcus faecium	bacteriocins	Bacteria	Bacteria	Bacteriocin hiracin-JM79 [Enterococcus faecium].	72	1	0	1	0	0	0	1	0	0	0
Leuconostoc mesenteroides	bacteriocins	Bacteria	Bacteria	Mesentericin Y105=anti-Listeria bacteriocin [Leuconostoc mesenteroides, ssp. mesenteroides, Y105, Peptide, 36 aa].	36	1	0	1	0	0	0	1	0	0	0
Streptococcus mitis	bacteriocins	Bacteria	Bacteria	Bacteriocin [Streptococcus mitis].	73	1	0	1	0	0	0	1	0	0	0
Streptomyces cinnamoneus	bacteriocins	Bacteria	Bacteria	Preprocinnamycin [Streptomyces cinnamoneus].	78	1	0	1	0	0	0	1	0	0	0
Streptococcus dysgalactiae	bacteriocins	Bacteria	Bacteria	Bacteriocin [Streptococcus dysgalactiae].	76	1	0	1	0	0	0	1	0	0	0
Lactobacillus curvatus	bacteriocins	Bacteria	Bacteria	Sakacin P bacteriocin	61	1	0	1	0	0	0	1	0	0	0
Enterococcus faecium EnGen0263	bacteriocins	Bacteria	Bacteria	Bacteriocin enterocin-P	71	1	0	1	0	0	0	1	0	0	0
Lactobacillus sakei	bacteriocins	Bacteria	Bacteria	Prebacteriocin	55	1	0	1	0	0	0	1	0	0	0
Bacillus sonorensis MT93	bacteriocins	Bacteria	Bacteria	Sonorensin	57	0	1	0	1	1	1	0	0	0	0
Litoria splendida	caerin_1	Amphibia	Anura	Caerin-1.10	25	0	1	0	1	1	1	0	0	0	0
Litoria gracilenta	caerin_1	Amphibia	Anura	Caerin-1.17	25	0	1	0	1	1	1	0	0	0	0
Litoria gracilenta	caerin_1	Amphibia	Anura	Caerin-1.18	25	0	1	0	1	1	1	0	0	0	0
Litoria gracilenta	caerin_1	Amphibia	Anura	Caerin-1.19	25	0	1	0	1	1	1	0	0	0	0
Litoria chloris	caerin_1	Amphibia	Anura	Caerin-1.8	24	0	1	1	0	0	0	1	0	0	0
Litoria chloris	caerin_1	Amphibia	Anura	Caerin-1.9	25	0	1	1	0	0	0	1	0	0	0
Litoria xanthomera	caerin_1	Amphibia	Anura	Caerin-1.6	25	0	1	1	0	0	0	1	0	0	0
Litoria xanthomera	caerin_1	Amphibia	Anura	Caerin-1.7	25	0	1	1	0	0	0	1	0	0	0
Litoria splendida	caerin_1	Amphibia	Anura	Caerin-1.1	25	0	1	0	1	1	1	0	0	1	0
Litoria chloris	caerin_1	Amphibia	Anura	Caerin-1.7	24	0	1	1	0	0	0	1	0	0	0
Litoria chloris	caerin_1	Amphibia	Anura	Caerin-1.6	24	0	1	1	0	0	0	1	0	0	0
Litoria caerulea	caerin_1	Amphibia	Anura	Caerin 1.11	26	0	1	0	1	1	1	0	0	0	0
Litoria splendida	caerin_1	Amphibia	Anura	Caerin 1.6	25	0	1	0	1	1	1	0	0	0	0
Litoria gilleni	caerin_1	Amphibia	Anura	Caerin-1.1	25	1	0	1	0	0	0	1	0	1	0
Litoria gilleni	caerin_1	Amphibia	Anura	Caerin-1.4	25	1	0	1	0	0	0	1	0	0	0
Litoria caerulea	caerin_1	Amphibia	Anura	Caerin-1.4	25	1	0	1	0	0	0	1	0	0	0
Litoria caerulea	caerin_1	Amphibia	Anura	Caerin-1.5	25	1	0	1	0	0	0	1	0	0	0
Litoria caerulea	caerin_1	Amphibia	Anura	Caerin-1.3	25	1	0	1	0	0	0	1	0	0	0
Litoria caerulea	caerin_1	Amphibia	Anura	Caerin-1.2	25	1	0	1	0	0	0	1	0	0	0
Litoria caerulea	caerin_1	Amphibia	Anura	Caerin 1.15	23	1	0	1	0	0	0	1	0	0	0
Litoria caerulea	caerin_1	Amphibia	Anura	Caerin 1.14	22	1	0	1	0	0	0	1	0	0	0
Litoria caerulea	caerin_1	Amphibia	Anura	Caerin 1.13	24	1	0	1	0	0	0	1	0	0	0
Litoria caerulea	caerin_1	Amphibia	Anura	Caerin 1.12	25	1	0	1	0	0	0	1	0	0	0
Mesobuthus martensii	caerin_1	Arachnida	Scorpiones	Caerin-1	74	1	0	1	0	0	0	1	0	0	0
Litoria chloris	caerin_1	Amphibia	Anura	Caerin 1.9	24	1	0	1	0	0	0	1	0	0	0
Litoria eucnemis	caerin_1	Amphibia	Anura	Caerin 1.11	25	0	1	1	0	0	0	1	0	0	0
Hybrid between	caerin_1	Hybrid	Hybrid	Caerin 1.20	25	0	1	1	0	0	0	1	0	0	0
Litoria rothii	caerin_1	Amphibia	Anura	Caerin-1.10	25	0	1	0	1	1	1	0	0	0	0
Litoria caerulea	caerin_1	Amphibia	Anura	Caerin-1.1.2	22	1	0	0	1	1	1	0	0	0	0
Litoria rothii	caerin_1	Amphibia	Anura	Caerin-1.16	25	0	1	0	1	1	1	0	0	0	0
Litoria splendida	caerin	Amphibia	Anura	Caerin-1.10	25	0	1	0	1	1	1	0	0	0	0
Litoria gracilenta	caerin	Amphibia	Anura	Caerin-1.17	25	0	1	0	1	1	1	0	0	0	0
Litoria gracilenta	caerin	Amphibia	Anura	Caerin-1.18	25	0	1	0	1	1	1	0	0	0	0
Litoria gracilenta	caerin	Amphibia	Anura	Caerin-1.19	25	0	1	0	1	1	1	0	0	0	0
Litoria chloris	caerin	Amphibia	Anura	Caerin-1.8	24	0	1	1	0	0	0	1	0	0	0
Litoria chloris	caerin	Amphibia	Anura	Caerin-1.9	25	0	1	1	0	0	0	1	0	0	0
Litoria xanthomera	caerin	Amphibia	Anura	Caerin-1.6	25	0	1	1	0	0	0	1	0	0	0
Litoria xanthomera	caerin	Amphibia	Anura	Caerin-1.7	25	0	1	1	0	0	0	1	0	0	0
Litoria splendida	caerin	Amphibia	Anura	Caerin-1.1	25	0	1	0	1	1	1	0	0	1	0
Litoria chloris	caerin	Amphibia	Anura	Caerin-1.7	24	0	1	1	0	0	0	1	0	0	0
Litoria chloris	caerin	Amphibia	Anura	Caerin-1.6	24	0	1	1	0	0	0	1	0	0	0
Litoria caerulea	caerin	Amphibia	Anura	Caerin 1.11	26	0	1	0	1	1	1	0	0	0	0
Litoria splendida	caerin	Amphibia	Anura	Caerin 1.6	25	0	1	0	1	1	1	0	0	0	0
Litoria gilleni	caerin	Amphibia	Anura	Caerin-1.1	25	1	0	1	0	0	0	1	0	1	0
Litoria gilleni	caerin	Amphibia	Anura	Caerin-1.4	25	1	0	1	0	0	0	1	0	0	0
Litoria caerulea	caerin	Amphibia	Anura	Caerin-1.4	25	1	0	1	0	0	0	1	0	0	0
Litoria caerulea	caerin	Amphibia	Anura	Caerin-1.5	25	1	0	1	0	0	0	1	0	0	0
Litoria caerulea	caerin	Amphibia	Anura	Caerin-1.3	25	1	0	1	0	0	0	1	0	0	0
Litoria caerulea	caerin	Amphibia	Anura	Caerin-1.2	25	1	0	1	0	0	0	1	0	0	0
Litoria caerulea	caerin	Amphibia	Anura	Caerin 1.15	23	1	0	1	0	0	0	1	0	0	0
Litoria caerulea	caerin	Amphibia	Anura	Caerin 1.14	22	1	0	1	0	0	0	1	0	0	0
Litoria caerulea	caerin	Amphibia	Anura	Caerin 1.13	24	1	0	1	0	0	0	1	0	0	0
Litoria caerulea	caerin	Amphibia	Anura	Caerin 1.12	25	1	0	1	0	0	0	1	0	0	0
Mesobuthus martensii	caerin	Arachnida	Scorpiones	Caerin-1	74	1	0	1	0	0	0	1	0	0	0
Litoria chloris	caerin	Amphibia	Anura	Caerin 1.9	24	1	0	1	0	0	0	1	0	0	0
Litoria eucnemis	caerin	Amphibia	Anura	Caerin 1.11	25	0	1	1	0	0	0	1	0	0	0
Hybrid between	caerin	Hybrid	Hybrid	Caerin 1.20	25	0	1	1	0	0	0	1	0	0	0
Litoria rothii	caerin	Amphibia	Anura	Caerin-1.10	25	0	1	0	1	1	1	0	0	0	0
Litoria caerulea	caerin	Amphibia	Anura	Caerin-1.1.2	22	1	0	0	1	1	1	0	0	0	0
Litoria rothii	caerin	Amphibia	Anura	Caerin-1.16	25	0	1	0	1	1	1	0	0	0	0
Litoria splendida	caerin	Amphibia	Anura	Caerin 1.1	75	1	0	1	0	0	0	1	0	0	0
Litoria splendida	caerin	Amphibia	Anura	Caerin 1.1	75	1	0	1	0	0	0	1	0	0	0
Litoria rothii	caerin	Amphibia	Anura	Caerin-1.1	25	1	0	1	0	0	0	1	0	0	0
Litoria caerulea	caerin	Amphibia	Anura	Caerin	25	1	0	1	0	0	0	1	0	0	0
Litoria gilleni	caerin	Amphibia	Anura	Caerin	26	1	0	1	0	0	0	1	0	0	0
Bos taurus	cathelicidins	Mammalia	Artiodactyla	Bactenecin 5 - bovine	42	0	1	0	1	1	1	0	0	0	0
Bos taurus	cathelicidins	Mammalia	Artiodactyla	Bactenecin-7 precursor	55	0	1	0	1	0	1	0	0	0	0
Oryctolagus cuniculus	cathelicidins	Mammalia	Lagomorpha	Antimicrobial protein CAP18 precursor	20	0	1	0	1	1	1	0	0	0	0
Bos taurus	cathelicidins	Mammalia	Artiodactyla	Myeloid antimicrobial peptide BMAP-27	18	0	1	0	1	1	1	0	1	0	0
Bos taurus	cathelicidins	Mammalia	Artiodactyla	Myeloid antimicrobial peptide BMAP-28	18	0	1	0	1	1	1	0	1	0	0
Sus scrofa	cathelicidins	Mammalia	Artiodactyla	Tritrpticin	13	0	1	0	1	1	1	0	1	0	0
Bos taurus	cathelicidins	Mammalia	Artiodactyla	Antibacterial peptide BMAP-27	27	0	1	0	1	1	1	0	1	0	0
Sus scrofa	cathelicidins	Mammalia	Artiodactyla	Antibacterial peptide PMAP-23	23	0	1	0	1	1	1	0	0	0	0
Sus scrofa	cathelicidins	Mammalia	Artiodactyla	Antibacterial peptide PMAP-36	36	0	1	0	1	1	1	0	0	0	0
Sus scrofa	cathelicidins	Mammalia	Artiodactyla	Antibacterial peptide PMAP-37	37	0	1	0	1	1	1	0	0	0	0
Sus scrofa	cathelicidins	Mammalia	Artiodactyla	Antibacterial protein PR-39	39	0	1	0	1	1	1	0	0	0	0
Bos taurus	cathelicidins	Mammalia	Artiodactyla	Indolicidin	13	0	1	0	1	1	1	0	0	0	0
Bos taurus	cathelicidins	Mammalia	Artiodactyla	Cathelicidin antimicrobial peptide	26	0	1	0	1	0	1	0	0	0	0
Bos taurus	cathelicidins	Mammalia	Artiodactyla	Antibacterial peptide BMAP-34 precursor	34	0	1	0	1	1	1	0	0	0	0
Bos taurus	cathelicidins	Mammalia	Artiodactyla	Cyclic dodecapeptide precursor	12	0	1	0	1	1	1	0	0	0	0
Capra hircus	cathelicidins	Mammalia	Artiodactyla	Bactenecin-5	46	0	1	0	1	1	1	0	0	0	0
Chinchilla lanigera	cathelicidins	Mammalia	Rodentia	Cathelicidin-related antimicrobial peptide	42	0	1	0	1	1	1	0	0	0	0
Gallus gallus	cathelicidins	Aves	Galliformes	Cathelicidin	26	0	1	0	1	1	1	0	0	0	0
Bos taurus	cathelicidins	Mammalia	Artiodactyla	MBMAP28	27	0	1	0	1	1	1	0	1	0	0
Bos taurus	cathelicidins	Mammalia	Artiodactyla	Cathelicidin-5 , Antibacterial peptide BMAP-28 , Myeloid antibacterial peptide 28	28	0	1	0	1	1	1	0	1	0	0
Canis lupus	cathelicidins	Mammalia	Carnivora	Cathelicidin	38	0	1	0	1	1	1	0	1	0	0
Bungarus fasciatus	cathelicidins	Reptilia	Squamata	Cathelicidin-BF-15	15	0	1	0	1	1	1	0	0	0	0
Macaca mulatta	cathelicidins	Mammalia	Primates	RL-37	37	0	1	0	1	1	1	0	0	0	0
Synthetic construct	cathelicidins	Synthetic	Synthetic	LL-37 pentamide	37	0	1	0	1	1	0	0	0	0	0
Ovis aries	cathelicidins	Mammalia	Artiodactyla	OaBac5	43	0	1	0	1	1	1	0	1	0	0
Ovis aries	cathelicidins	Mammalia	Artiodactyla	OaBac7.5	60	0	1	0	1	1	1	0	1	0	0
Ovis aries	cathelicidins	Mammalia	Artiodactyla	OaBac11	94	0	1	1	0	0	0	1	0	0	0
Sus scrofa	cathelicidins	Mammalia	Artiodactyla	Prophenin-1	79	0	1	0	1	1	1	0	0	0	0
Hylobates moloch	cathelicidins	Mammalia	Primates	HmdSL-37, Antibacterial protein LL-37	37	0	1	0	1	1	1	0	1	0	0
Cercopithecidae [Old	cathelicidins	Mammalia	Primates	PobRL-37	37	0	1	0	1	1	1	0	1	0	0
Platyrrhini [New	cathelicidins	Mammalia	Primates	CjaRL-37	37	0	1	0	1	1	1	0	1	0	0
Sus scrofa	cathelicidins	Mammalia	Artiodactyla	Protegrin-1	18	0	1	0	1	1	1	0	0	0	0
Sus scrofa	cathelicidins	Mammalia	Artiodactyla	Protegrin-2	16	0	1	0	1	1	1	0	1	0	0
Sus scrofa	cathelicidins	Mammalia	Artiodactyla	Protegrin-3	18	0	1	0	1	1	1	0	1	0	0
Ovis aries	cathelicidins	Mammalia	Artiodactyla	Cathelin-related peptide SC5	29	0	1	0	1	1	1	0	1	0	0
Cavia porcellus	cathelicidins	Mammalia	Rodentia	Neutrophil cationic antibacterial polypeptide of 11 kDa	43	0	1	0	1	1	1	0	0	0	0
Synthetic construct	cathelicidins	Synthetic	Synthetic	Indolicidin Peptide Derivative With P-->a Substitution	13	0	1	0	1	1	0	0	0	0	0
Gallus gallus	cathelicidins	Aves	Galliformes	Fowlicidin 3	29	0	1	0	1	1	1	0	0	0	0
Mus musculus	cathelicidins	Mammalia	Rodentia	Cathelin-related antimicrobial peptide	38	0	1	0	1	1	1	0	1	0	0
Mus musculus	cathelicidins	Mammalia	Rodentia	Cathelin-related antimicrobial peptide	33	0	1	0	1	1	1	0	1	0	0
Ophiophagus hannah	cathelicidins	Reptilia	Squamata	OH-CATH	34	0	1	0	1	0	1	0	0	0	0
Synthetic construct	cathelicidins	Synthetic	Synthetic	Ll-37(17-29)	13	0	1	0	1	0	1	0	0	0	0
Synthetic construct	cathelicidins	Synthetic	Synthetic	C-terminal fragment, LL-37	25	0	1	0	1	0	1	0	0	0	0
Gallus gallus	cathelicidins	Aves	Galliformes	Fowlicidin-2 , Myeloid antimicrobial peptide 27	32	0	1	0	1	1	1	0	0	0	0
Gallus gallus	cathelicidins	Aves	Galliformes	Cathelicidin-B1	40	0	1	0	1	1	1	0	0	0	0
Homo sapiens	cathelicidins	Mammalia	Primates	FALL-39	39	0	1	0	1	1	1	0	0	0	0
Synthetic construct	cathelicidins	Synthetic	Synthetic	KR-12	12	0	1	0	1	0	1	0	0	0	0
Oryctolagus cuniculus	cathelicidins	Mammalia	Lagomorpha	Antimicrobial protein CAP18	37	1	0	0	1	1	1	0	0	0	0
Sus scrofa	cathelicidins	Mammalia	Artiodactyla	Homologueof proline/arginine rich antibacterial peptides	99	1	0	1	0	0	0	1	0	0	0
Bos taurus	cathelicidins	Mammalia	Artiodactyla	Cathelicidin-3	67	1	0	1	0	0	0	1	0	0	0
Macaca mulatta	cathelicidins	Mammalia	Primates	Cationic antimicrobial protein	67	0	1	1	0	0	0	1	0	0	0
Sus scrofa	cathelicidins	Mammalia	Artiodactyla	Protegrin-4	18	1	0	1	0	0	0	1	0	0	0
Sus scrofa	cathelicidins	Mammalia	Artiodactyla	Protegrin-5	18	1	0	1	0	0	0	1	0	0	0
Sus scrofa	cathelicidins	Mammalia	Artiodactyla	Prophenin-2	79	1	0	0	1	1	1	0	0	0	0
Ovis aries	cathelicidins	Mammalia	Artiodactyla	Bactenecin-1	12	1	0	0	1	1	1	0	0	0	0
Ovis aries	cathelicidins	Mammalia	Artiodactyla	Bactenecin-7	60	1	0	1	0	0	0	1	0	0	0
Saguinus oedipus	cathelicidins	Mammalia	Primates	Antibacterial protein LL-37	37	1	0	1	0	0	0	1	0	0	0
Presbytis obscura	cathelicidins	Mammalia	Primates	Antibacterial protein LL-37	37	1	0	1	0	0	0	1	0	0	0
Presbytis cristata	cathelicidins	Mammalia	Primates	Antibacterial protein LL-37	37	1	0	1	0	0	0	1	0	0	0
Pongo pygmaeus	cathelicidins	Mammalia	Primates	Antibacterial protein LL-37	37	1	0	1	0	0	0	1	0	0	0
Papio papio	cathelicidins	Mammalia	Primates	Antibacterial protein LL-37	37	1	0	1	0	0	0	1	0	0	0
Pan troglodytes	cathelicidins	Mammalia	Primates	Antibacterial protein LL-37	37	1	0	1	0	0	0	1	0	0	0
Nomascus gabriellae	cathelicidins	Mammalia	Primates	Antibacterial protein LL-37	37	1	0	1	0	0	0	1	0	0	0
Macaca tonkeana	cathelicidins	Mammalia	Primates	Antibacterial protein LL-37	37	1	0	1	0	0	0	1	0	0	0
Macaca fascicularis	cathelicidins	Mammalia	Primates	Antibacterial protein LL-37	37	1	0	1	0	0	0	1	0	0	0
Nomascus leucogenys	cathelicidins	Mammalia	Primates	Antibacterial protein LL-37	37	1	0	1	0	0	0	1	0	0	0
Nomascus concolor	cathelicidins	Mammalia	Primates	Antibacterial protein LL-37	37	1	0	1	0	0	0	1	0	0	0
Gorilla gorilla	cathelicidins	Mammalia	Primates	Antibacterial protein LL-37	37	1	0	1	0	0	0	1	0	0	0
Chlorocebus aethiops	cathelicidins	Mammalia	Primates	Antibacterial protein LL-37	37	1	0	1	0	0	0	1	0	0	0
Cebus capucinus	cathelicidins	Mammalia	Primates	Antibacterial protein LL-37	37	1	0	1	0	0	0	1	0	0	0
Callithrix jacchus	cathelicidins	Mammalia	Primates	Antibacterial protein LL-37	37	1	0	1	0	0	0	1	0	0	0
Ateles fusciceps	cathelicidins	Mammalia	Primates	Antibacterial protein LL-37	37	1	0	1	0	0	0	1	0	0	0
Ateles fusciceps	cathelicidins	Mammalia	Primates	Antibacterial protein LL-37	37	1	0	1	0	0	0	1	0	0	0
Capra hircus	cathelicidins	Mammalia	Artiodactyla	Cathelicidin-3.4	26	0	1	0	1	1	1	0	0	0	0
Sus scrofa	cathelicidins	Mammalia	Artiodactyla	Cathelin	96	1	0	1	0	0	0	1	0	0	0
Oryctolagus cuniculus	cathelicidins	Mammalia	Lagomorpha	15kDa proteinB	117	1	0	1	0	0	0	1	0	0	0
Oryctolagus cuniculus	cathelicidins	Mammalia	Lagomorpha	15kDa protein A	117	1	0	1	0	0	0	1	0	0	0
Macaca mulatta	cathelicidins	Mammalia	Primates	Cationic antimicrobial protein	28	0	1	1	0	0	0	1	0	0	0
Pan troglodytes	cathelicidins	Mammalia	Primates	Cathelicidin antimicrobial peptide	28	1	0	1	0	0	0	1	0	0	0
Bungarus fasciatus	cathelicidins	Reptilia	Squamata	Cathelicidin-BF antimicrobial peptide	30	0	1	0	1	1	1	0	1	0	0
Bos taurus	cathelicidins	Mammalia	Artiodactyla	BACTENECIN 5	43	1	0	1	0	0	0	1	0	0	0
Bos taurus	cathelicidins	Mammalia	Artiodactyla	BACTENECIN 7	60	1	0	1	0	0	0	1	0	0	0
Homo sapiens	cathelicidins	Mammalia	Primates	Human KS-27	27	0	1	0	1	1	0	0	0	0	0
Sus scrofa	cathelicidins	Mammalia	Artiodactyla	PMAP-36	37	0	1	0	1	1	1	0	0	0	0
Rattus norvegicus	cathelicidins	Mammalia	Rodentia	RCRAMP	39	0	1	0	1	1	1	0	0	0	0
Homo sapiens	cathelicidins	Mammalia	Primates	ALL-38	38	0	1	0	1	1	1	0	0	0	0
Homo sapiens	cathelicidins	Mammalia	Primates	Human KR-20	20	0	1	0	1	1	1	0	1	0	0
Homo sapiens	cathelicidins	Mammalia	Primates	Human KS-30	30	0	1	0	1	1	1	0	1	0	0
Homo sapiens	cathelicidins	Mammalia	Primates	Human RK-31	31	0	1	0	1	1	1	0	1	0	0
Homo sapiens	cathelicidins	Mammalia	Primates	Human LL-23	23	0	1	0	1	1	0	0	0	0	0
Homo sapiens	cathelicidins	Mammalia	Primates	Human LL-29	29	0	1	0	1	1	0	0	0	0	0
Myxine glutinosa	cathelicidins	Myxini	Myxiniformes	HFIAP-3	30	0	1	0	1	1	1	0	1	0	0
Oncorhynchus mykiss	cathelicidins	Teleostei	Salmoniformes	RtCATH_1	66	0	1	0	1	1	1	0	0	0	0
Gallus gallus	cathelicidins	Aves	Galliformes	Cath-B1	94	0	1	0	1	1	1	0	0	0	0
Ailuropoda melanoleuca	cathelicidins	Mammalia	Carnivora	Cathelicidin-AM	38	0	1	0	1	0	1	0	1	0	0
Cervus elaphus	cathelicidins	Mammalia	Artiodactyla	P9	34	0	1	0	1	1	1	0	1	0	0
Equus asinus	cathelicidins	Mammalia	Perissodactyla	Cathelicidin, EA-CATH1	25	0	1	0	1	0	1	0	1	0	0
Phasianus colchicus	cathelicidins	Aves	Galliformes	Pc-CATH1	26	0	1	0	1	1	1	0	1	0	0
Gadus morhua	cathelicidins	Teleostei	Gadiformes	CodCath	67	0	1	0	1	0	1	0	0	0	0
Coturnix coturnix	cathelicidins	Aves	Galliformes	Cc-CATH2	32	0	1	0	1	1	1	0	1	0	0
Coturnix coturnix	cathelicidins	Aves	Galliformes	Cc-CATH3	29	0	1	0	1	1	1	0	1	0	0
Plecoglossus altivelis	cathelicidins	Teleostei	Osmeriformes	ACATH	61	0	1	0	1	1	1	0	0	0	0
Felis catus	cathelicidins	Mammalia	Carnivora	FeCath	37	0	1	0	1	1	1	0	0	0	0
Macropus eugenii	cathelicidins	Mammalia	Diprotodontia	WAM1	36	0	1	0	1	1	1	0	1	0	0
Macropus eugenii	cathelicidins	Mammalia	Diprotodontia	WAM2	36	0	1	0	1	1	1	0	1	0	0
Ornithorhynchus anatinus	cathelicidins	Mammalia	Monotremata	PAM1	34	0	1	0	1	1	1	0	1	0	0
Ornithorhynchus anatinus	cathelicidins	Mammalia	Monotremata	PAM2	22	0	1	0	1	1	1	0	1	0	0
Amolops loloensis	cathelicidins	Amphibia	Anura	Cathelicidin-AL	48	0	1	0	1	1	1	0	1	0	0
Brachymystax lenok	cathelicidins	Teleostei	Salmoniformes	CATH_BRALE	53	0	1	0	1	1	1	0	1	0	0
Bothrops atrox	cathelicidins	Reptilia	Squamata	Cathelicidin-like peptide	34	0	1	0	1	1	1	0	0	0	0
Pseudonaja textilis	cathelicidins	Reptilia	Squamata	Cathelicidin-related antimicrobial peptide isoform	34	0	1	0	1	1	1	0	0	0	0
Crotalus durissus	cathelicidins	Reptilia	Squamata	Cathelicidin-like peptide	34	0	1	0	1	1	1	0	0	0	0
Pseudonaja textilis	cathelicidins	Reptilia	Squamata	Cathelicidin-related antimicrobial peptide	34	1	0	1	0	0	0	1	0	0	0
Bothrops lutzi	cathelicidins	Reptilia	Squamata	Cathelicidin-like peptide	34	1	0	1	0	0	0	1	0	0	0
Lachesis muta	cathelicidins	Reptilia	Squamata	Cathelicidin-like peptide	34	1	0	1	0	0	0	1	0	0	0
Crotalus durissus	cathelicidins	Reptilia	Squamata	Cathelicidin-related peptide isoform 3 (Cathelicidin-related antimicrobial peptide)	37	1	0	1	0	0	0	1	0	0	0
Synthetic construct	cathelicidins	Synthetic	Synthetic	C18AA	20	0	1	0	1	1	1	0	0	0	0
Synthetic construct	cathelicidins	Synthetic	Synthetic	C18A	20	0	1	0	1	1	1	0	0	0	0
Synthetic construct	cathelicidins	Synthetic	Synthetic	C18Q	20	0	1	0	1	1	1	0	0	0	0
Ovis aries	cathelicidins	Mammalia	Artiodactyla	OaBac5gamma	43	0	1	0	1	1	1	0	1	0	0
Synthetic construct	cathelicidins	Synthetic	Synthetic	GF-17	17	0	1	0	1	1	1	0	0	0	0
Brachymystax lenok	cathelicidins	Teleostei	Salmoniformes	CATH_BRALE	53	0	1	0	1	1	1	0	0	0	0
Gadus morhua	cathelicidins	Teleostei	Gadiformes	CodCath1	69	0	1	0	1	1	1	0	0	0	0
Macropus eugenii	cathelicidins	Mammalia	Diprotodontia	MaeuCath7	36	0	1	0	1	1	1	0	1	0	0
Monodelphis domestica	cathelicidins	Mammalia	Didelphimorphia	ModoCath4	27	0	1	0	1	1	1	0	1	0	0
Tachyglossus aculeatus	cathelicidins	Mammalia	Monotremata	Taac-CATH1	35	0	1	0	1	1	1	0	1	0	0
Homo sapiens	cathelicidins	Mammalia	Primates	TLN-58	58	0	1	0	1	1	0	0	0	0	0
Sarcophilus harrisii	cathelicidins	Mammalia	Dasyuromorphia	Saha-CATH3	33	0	1	0	1	1	1	0	1	0	0
Sarcophilus harrisii	cathelicidins	Mammalia	Dasyuromorphia	Saha-CATH5	20	0	1	0	1	1	1	0	1	0	0
Sarcophilus harrisii	cathelicidins	Mammalia	Dasyuromorphia	Saha-CATH6	29	0	1	0	1	1	1	0	1	0	0
Gallus gallus	cathelicidins	Aves	Galliformes	CATH-2	26	0	1	0	1	0	1	0	0	0	0
Homo sapiens	cathelicidins	Mammalia	Primates	IG-19	19	0	1	0	1	1	1	0	0	0	0
Synthetic construct	cathelicidins	Synthetic	Synthetic	A1 (IG-19 analogs)	19	0	1	0	1	1	1	0	0	0	0
Synthetic construct	cathelicidins	Synthetic	Synthetic	A2 (IG-19 analogs)	19	0	1	0	1	1	1	0	0	0	0
Synthetic construct	cathelicidins	Synthetic	Synthetic	A3 (IG-19 analogs)	19	0	1	0	1	1	1	0	0	0	0
Canis lupus	cathelicidins	Mammalia	Carnivora	K9CATH	38	0	1	0	1	1	1	0	1	0	0
Bungarus fasciatus.	cathelicidins	Reptilia	Squamata	Cath-BF	34	0	1	0	1	1	1	0	0	0	0
Alligator sinensis	cathelicidins	Reptilia	Crocodilia	As-CATH4	38	0	1	0	1	0	1	0	0	0	0
Alligator sinensis	cathelicidins	Reptilia	Crocodilia	As-CATH5	22	0	1	0	1	0	1	0	0	0	0
Homo sapiens	cathelicidins	Mammalia	Primates	LL17-32	16	0	1	0	1	1	0	0	0	0	0
Bos taurus	cathelicidins	Mammalia	Artiodactyla	BMAP-27	26	0	1	0	1	1	1	0	0	0	0
Bos taurus	cathelicidins	Mammalia	Artiodactyla	BMAP-28	27	0	1	0	1	1	1	0	0	0	0
Chelonia mydas	cathelicidins	Reptilia	Testudines	Cm-CATH1	40	0	1	0	1	1	1	0	1	0	0
Chelonia mydas	cathelicidins	Reptilia	Testudines	Cm-CATH2	33	0	1	0	1	1	1	0	1	0	0
Chelonia mydas	cathelicidins	Reptilia	Testudines	Cm-CATH3	33	0	1	0	1	1	1	0	1	0	0
Chelonia mydas	cathelicidins	Reptilia	Testudines	Cm-CATH4	51	0	1	0	1	1	1	0	1	0	0
Synthetic construct	cathelicidins	Synthetic	Synthetic	B1	25	0	1	0	1	1	1	0	0	0	0
Synthetic construct	cathelicidins	Synthetic	Synthetic	LL-37A9	37	0	1	0	1	0	1	0	0	0	0
Synthetic construct	cathelicidins	Synthetic	Synthetic	LL-37V9	37	0	1	0	1	0	1	0	0	0	0
Synthetic construct	cathelicidins	Synthetic	Synthetic	LL-23A9	23	0	1	0	1	1	1	0	0	0	0
Synthetic construct	cathelicidins	Synthetic	Synthetic	LL-23V9	23	0	1	0	1	1	1	0	0	0	0
Homo sapiens	cathelicidins	Mammalia	Primates	LL-37(13-37)	25	0	1	0	1	0	1	0	0	0	0
Homo sapiens	cathelicidins	Mammalia	Primates	LL-37(17-29)	13	0	1	0	1	0	1	0	0	0	0
Homo sapiens	cathelicidins	Mammalia	Primates	LL-37(1-4,17-27)	15	0	1	0	1	0	1	0	0	0	0
Synthetic construct	cathelicidins	Synthetic	Synthetic	LL-37(17-32)-D form	17	0	1	0	1	0	1	0	0	0	0
Homo sapiens	cathelicidins	Mammalia	Primates	LL-37(17-32)	16	0	1	0	1	0	1	0	0	0	0
Synthetic construct	cathelicidins	Synthetic	Synthetic	PMAP-37(R13-I)	37	0	1	0	1	1	1	0	0	0	0
Synthetic construct	cathelicidins	Synthetic	Synthetic	FV-LL	20	0	1	0	1	1	1	0	0	0	0
Gallus gallus	cathelicidins	Aves	Galliformes	Fow-3	27	0	1	0	1	1	1	0	0	0	0
Gallus gallus	cathelicidins	Aves	Galliformes	Fow-3(1-15)	15	0	1	0	1	1	1	0	0	0	0
Gallus gallus	cathelicidins	Aves	Galliformes	Fow-3(1-19)	16	0	1	0	1	1	1	0	0	0	0
Gallus gallus	cathelicidins	Aves	Galliformes	Fow-3(20-27)	8	0	1	0	1	1	1	0	0	0	0
Homo sapiens	cathelicidins	Mammalia	Primates	LL-31	31	0	1	0	1	0	1	0	0	0	0
Alligator sinensis	cathelicidins	Reptilia	Crocodilia	Cathelicidin 5	22	0	1	1	0	0	0	1	0	1	0
Sus scrofa	cathelicidins	Mammalia	Artiodactyla	PG-1	18	0	1	0	1	0	1	0	0	0	0
Homo sapiens	cathelicidins	Mammalia	Primates	RK-31	31	0	1	0	1	1	1	0	1	0	0
Homo sapiens	cathelicidins	Mammalia	Primates	KS-30	30	0	1	0	1	1	1	0	1	0	0
Homo sapiens	cathelicidins	Mammalia	Primates	KR-20	20	0	1	0	1	1	1	0	1	0	0
Ophiophagus hannah	cathelicidins	Reptilia	Squamata	Oh_CRAMP	34	0	1	0	1	1	1	0	0	0	0
Oryctolagus cuniculus	cathelicidins	Mammalia	Lagomorpha	CAP-18-18	18	0	1	0	1	0	1	0	0	0	0
Oryctolagus cuniculus	cathelicidins	Mammalia	Lagomorpha	CAP-18	37	0	1	0	1	0	1	0	0	0	0
Oryctolagus cuniculus	cathelicidins	Mammalia	Lagomorpha	CAP18-22	22	0	1	0	1	0	1	0	0	0	0
Mus musculus	cathelicidins	Mammalia	Rodentia	MCRAMP	34	0	1	0	1	0	1	0	0	0	0
Ovis aries	cathelicidins	Mammalia	Artiodactyla	Ovispirin-2	14	0	1	0	1	0	1	0	0	0	0
Ovis aries	cathelicidins	Mammalia	Artiodactyla	Ovispirin-3	14	0	1	0	1	0	1	0	0	0	0
Rattus norvegicus	cathelicidins	Mammalia	Rodentia	RCRAMP	34	0	1	0	1	0	1	0	0	0	0
Sus scrofa	cathelicidins	Mammalia	Artiodactyla	PMAP-23	23	0	1	0	1	0	1	0	0	0	0
Synthetic construct	cathelicidins	Synthetic	Synthetic	LL-32	32	0	1	0	1	1	0	0	0	0	0
Synthetic construct	cathelicidins	Synthetic	Synthetic	LL-20	20	0	1	0	1	1	0	0	0	0	0
Synthetic construct	cathelicidins	Synthetic	Synthetic	EFK17a	17	0	1	0	1	0	1	0	0	0	0
Capra hircus	cathelicidins	Mammalia	Artiodactyla	Bactenecin-5 ( ChBac5)	43	0	1	0	1	1	1	0	0	0	0
Sus scrofa	cathelicidins	Mammalia	Artiodactyla	PR35	35	0	1	0	1	1	1	0	0	0	0
Homo sapiens	cathelicidins	Mammalia	Primates	KR-14	14	0	1	0	1	1	1	0	0	0	0
Homo sapiens	cathelicidins	Mammalia	Primates	LL-37	37	0	1	0	1	1	1	0	0	0	0
Homo sapiens	cathelicidins	Mammalia	Primates	LL-37	37	0	1	0	1	1	1	0	0	1	0
Synthetic construct	cathelicidins	Synthetic	Synthetic	KR-12	12	0	1	0	1	1	1	0	1	0	0
Homo sapiens	cathelicidins	Mammalia	Primates	DNS-PMAP23	23	0	1	0	1	0	1	0	0	0	0
Synthetic construct	cathelicidins	Synthetic	Synthetic	C-L	22	0	1	0	1	1	1	0	0	0	0
Heterocephalus glaber	cathelicidins	Mammalia	Rodentia	Delta Hg-CATH	25	0	1	0	1	1	1	0	0	0	0
Synthetic construct	cathelicidins	Synthetic	Synthetic	Recombinant C-L	22	0	1	0	1	1	1	0	0	0	0
Gallus gallus	cathelicidins	Aves	Galliformes	CATH-2	26	0	1	0	1	1	1	0	0	0	0
Hydrophis cyanocinctus	cathelicidins	Reptilia	Squamata	Hc1	19	0	1	0	1	1	1	0	1	0	0
Hydrophis cyanocinctus	cathelicidins	Reptilia	Squamata	Hc2	18	0	1	0	1	1	1	0	1	0	0
Hydrophis cyanocinctus	cathelicidins	Reptilia	Squamata	Hc3	17	0	1	0	1	1	1	0	1	0	0
Hydrophis cyanocinctus	cathelicidins	Reptilia	Squamata	Hc4	16	0	1	0	1	1	1	0	1	0	0
Hydrophis cyanocinctus	cathelicidins	Reptilia	Squamata	Hc5	15	0	1	0	1	1	1	0	1	0	0
Hydrophis cyanocinctus	cathelicidins	Reptilia	Squamata	Hc6	14	0	1	0	1	1	1	0	1	0	0
Hydrophis cyanocinctus	cathelicidins	Reptilia	Squamata	Hc7	13	0	1	0	1	0	1	0	0	0	0
Hydrophis cyanocinctus	cathelicidins	Reptilia	Squamata	Hc8	18	0	1	0	1	1	1	0	1	0	0
Hydrophis cyanocinctus	cathelicidins	Reptilia	Squamata	Hc9	17	0	1	0	1	1	1	0	1	0	0
Hydrophis cyanocinctus	cathelicidins	Reptilia	Squamata	Hc11	15	0	1	0	1	0	1	0	0	0	0
Hydrophis cyanocinctus	cathelicidins	Reptilia	Squamata	Hc14	16	0	1	0	1	1	1	0	1	0	0
Hydrophis cyanocinctus	cathelicidins	Reptilia	Squamata	Hc15	15	0	1	0	1	1	1	0	0	0	0
Hoplobatrachus rugulosus	cathelicidins	Amphibia	Anura	HR-CATH	33	0	1	0	1	1	1	0	0	0	0
Gekko japonicus	cathelicidins	Reptilia	Squamata	Gj-CATH2	48	0	1	0	1	1	1	0	0	0	0
Tylototriton kweichowensis	cathelicidins	Amphibia	Caudata	TK-CATH	55	0	1	0	1	1	1	0	1	0	0
Homo sapiens	cathelicidins	Mammalia	Primates	LL-37	38	0	1	0	1	1	1	0	0	0	0
Homo sapiens	cathelicidins	Mammalia	Primates	KR12	12	0	1	0	1	1	0	0	1	0	0
Fejervarya Multistriata	cathelicidins	Amphibia	Anura	FM-CATH	148	0	1	0	1	1	1	0	1	0	0
Capra hircus	cathelicidins	Mammalia	Artiodactyla	ChDode	12	0	1	0	1	1	1	0	0	0	0
Physeter catodon	cathelicidins	Mammalia	Cetacea	PcDode	24	0	1	0	1	1	1	0	0	0	0
Sus scrofa	cathelicidins	Mammalia	Artiodactyla	Protegrin-1	18	0	1	0	1	0	1	0	0	0	0
Synthetic construct	cathelicidins	Synthetic	Synthetic	Ca12	12	0	1	0	1	1	1	0	0	0	0
Synthetic construct	cathelicidins	Synthetic	Synthetic	CaD1	17	0	1	0	1	1	1	0	0	0	0
Synthetic construct	cathelicidins	Synthetic	Synthetic	CaD2	18	0	1	0	1	1	1	0	0	0	0
Synthetic construct	cathelicidins	Synthetic	Synthetic	CaD21	18	0	1	0	1	1	1	0	0	0	0
Synthetic construct	cathelicidins	Synthetic	Synthetic	SK-24	24	0	1	0	1	1	1	0	0	0	0
Synthetic construct	cathelicidins	Synthetic	Synthetic	GI-20	20	0	1	0	1	1	1	0	0	0	0
Synthetic construct	cathelicidins	Synthetic	Synthetic	GI-17	17	0	1	0	1	1	1	0	0	0	0
Synthetic construct	cathelicidins	Synthetic	Synthetic	RI-10	10	0	1	0	1	1	1	0	0	0	0
Oryctolagus cuniculus	cathelicidins	Mammalia	Lagomorpha	RCAP18	142	0	1	0	1	0	1	0	0	0	0
Homo sapiens	cathelicidins	Mammalia	Primates	LL-37	37	0	1	0	1	0	1	0	0	0	0
Rattus norvegicus	cathelicidins	Mammalia	Rodentia	MCRAMP	39	0	1	0	1	1	1	0	0	0	0
Ovis aries	cathelicidins	Mammalia	Artiodactyla	SMAP34	34	0	1	0	1	1	1	0	0	0	0
Naja atra	cathelicidins	Reptilia	Squamata	Cathelicidin-related antimicrobial peptide Na_CRAMP (Cathelicidin-NA antimicrobial peptide), (Vipericidin)	191	1	0	1	0	0	0	1	0	0	0
Ophiophagus hannah	cathelicidins	Reptilia	Squamata	Cathelicidin-related peptide Oh-Cath (Cathelicidin-related antimicrobial peptide), (Oh_CRAMP), (Vipericidin)	191	1	0	1	0	0	0	1	0	0	0
Ovis aries	cathelicidins	Mammalia	Artiodactyla	Cathelin-related peptide SC5 (Antibacterial peptide SMAP-29), (Myeloid antibacterial peptide MAP-29)	160	1	0	1	0	0	0	1	0	0	0
Ovis aries	cathelicidins	Mammalia	Artiodactyla	Cathelin-related peptide SC5 (Antibacterial peptide SMAP-29), (Myeloid antibacterial peptide MAP-29)	160	1	0	1	0	0	0	1	0	0	0
Manduca sexta	cecropins	Insecta	Lepidoptera	Bactericidin B-2	37	0	1	0	1	1	1	0	0	0	0
Manduca sexta	cecropins	Insecta	Lepidoptera	Bactericidin B-3	37	0	1	0	1	1	1	0	0	0	0
Manduca sexta	cecropins	Insecta	Lepidoptera	Bactericidin B-4	37	0	1	0	1	1	1	0	0	0	0
Manduca sexta	cecropins	Insecta	Lepidoptera	Bactericidin B-5P precursor	37	0	1	0	1	1	1	0	0	0	0
Hyalophora cecropia	cecropins	Insecta	Lepidoptera	Cecropin-A	37	0	1	0	1	0	1	0	0	0	0
Antheraea pernyi	cecropins	Insecta	Lepidoptera	Cecropin-B	35	0	1	0	1	1	1	0	0	0	0
Hyalophora cecropia	cecropins	Insecta	Lepidoptera	Cecropin-B	35	0	1	0	1	1	1	0	0	0	0
Antheraea pernyi	cecropins	Insecta	Lepidoptera	Cecropin-D	36	0	1	0	1	1	1	0	0	0	0
Hyalophora cecropia	cecropins	Insecta	Lepidoptera	Cecropin-D	36	0	1	0	1	1	1	0	0	0	0
Sarcophaga peregrina	cecropins	Insecta	Diptera	Sarcotoxin-1A	39	0	1	0	1	1	1	0	0	0	0
Sarcophaga peregrina	cecropins	Insecta	Diptera	Sarcotoxin-1B	39	0	1	0	1	1	1	0	0	0	0
Sarcophaga peregrina	cecropins	Insecta	Diptera	Sarcotoxin-1C	39	0	1	0	1	1	1	0	0	0	0
Sarcophaga peregrina	cecropins	Insecta	Diptera	Sarcotoxin-1D	40	0	1	0	1	1	1	0	0	0	0
Galleria mellonella	cecropins	Insecta	Lepidoptera	Cecropin-D-like peptide	39	0	1	0	1	1	1	0	0	0	0
Synthetic construct	cecropins	Synthetic	Synthetic	Chain A, Cecropin A	20	0	1	1	0	0	0	1	0	0	0
Synthetic construct	cecropins	Synthetic	Synthetic	Chain A, Cecropin A	18	0	1	1	0	0	0	1	0	0	0
Synthetic construct	cecropins	Synthetic	Synthetic	Chain A, Cecropin A	20	0	1	1	0	0	0	1	0	0	0
Synthetic construct	cecropins	Synthetic	Synthetic	Chain A, Cecropin A	20	0	1	1	0	0	0	1	0	0	0
Bombyx mori	cecropins	Insecta	Lepidoptera	Cecropin A1, Lepidopteran C.	35	0	1	0	1	0	1	0	0	0	0
Bombyx mori	cecropins	Insecta	Lepidoptera	Cecropin B1	35	0	1	0	1	0	1	0	0	0	0
Oiketicus kirbyi	cecropins	Insecta	Lepidoptera	Cecropin	32	0	1	0	1	1	1	0	0	0	0
Heliothis virescens	cecropins	Insecta	Lepidoptera	Cecropin-A	35	0	1	0	1	1	1	0	0	0	0
Heliothis virescens	cecropins	Insecta	Lepidoptera	Cecropin-B	33	0	1	0	1	1	1	0	0	0	0
Heliothis virescens	cecropins	Insecta	Lepidoptera	Cecropin-C	33	0	1	0	1	1	1	0	0	0	0
Styela clava	clavanins	Ascidiacea	Pleurogona	Clavanin-A	23	0	1	0	1	1	1	0	1	0	0
Styela clava	clavanins	Ascidiacea	Pleurogona	Clavanin-C	23	0	1	0	1	1	1	0	1	0	0
Styela clava	clavanins	Ascidiacea	Pleurogona	Clavanin-B	23	0	1	0	1	1	1	0	1	0	0
Styela clava	clavanins	Ascidiacea	Pleurogona	Clavanin-D	23	0	1	0	1	1	1	0	1	0	0
Styela clava	clavanins	Ascidiacea	Pleurogona	Clavaspirin	23	0	1	0	1	1	1	0	0	0	0
Styela clava	clavanins	Ascidiacea	Pleurogona	Clavanin-E	23	1	0	1	0	0	0	1	0	0	0
Zophobas atratus	coleoptericins	Insecta	Coleoptera	Coleoptericin	74	0	1	0	1	1	1	0	0	0	0
Acalolepta luxuriosa	coleoptericins	Insecta	Coleoptera	Acaloleptin-A1	71	0	1	0	1	0	1	0	0	0	0
Holotrichia diomphalia	coleoptericins	Insecta	Coleoptera	Holotricin-2	72	0	1	0	1	0	1	0	0	0	0
Oryctes rhinoceros	coleoptericins	Insecta	Coleoptera	Rhinocerosin	72	0	1	0	1	1	1	0	0	0	0
Copris tripartitus	coleoptericins	Insecta	Coleoptera	Coleoptericin	144	1	0	1	0	0	0	1	0	0	0
Sitophilus zeamais	coleoptericins	Insecta	Coleoptera	Coleoptericin 1	126	1	0	1	0	0	0	1	0	0	0
Sitophilus zeamais	coleoptericins	Insecta	Coleoptera	Coleoptericin 2	115	1	0	1	0	0	0	1	0	0	0
Trypoxylus dichotomus	coleoptericins	Insecta	Coleoptera	Coleoptericin C	144	1	0	1	0	0	0	1	0	0	0
Trypoxylus dichotomus	coleoptericins	Insecta	Coleoptera	Coleoptericin B	144	1	0	1	0	0	0	1	0	0	0
Trypoxylus dichotomus	coleoptericins	Insecta	Coleoptera	Coleoptericin A	144	1	0	1	0	0	0	1	0	0	0
Holotrichia diomphalia	coleoptericins	Insecta	Coleoptera	Holotricin 2 precursor	127	1	0	1	0	0	0	1	0	0	0
Cupiennius salei	cupiennins_1	Euchelicerata	Araneae	Cupiennin-1	35	0	1	0	1	1	1	0	0	0	0
Cupiennius salei	cupiennins_1	Euchelicerata	Araneae	Cupiennin-1b	35	0	1	0	1	1	1	0	0	0	0
Cupiennius salei	cupiennins_1	Euchelicerata	Araneae	Cupiennin-1c	35	0	1	0	1	1	1	0	0	0	0
Cupiennius salei	cupiennins_1	Euchelicerata	Araneae	Cupiennin-1d	35	0	1	0	1	1	1	0	0	0	0
Cupiennius salei	cupiennins_1	Euchelicerata	Araneae	Cupiennin-1d*	35	0	1	0	1	1	1	0	0	0	0
Oldenlandia affinis	cyclotides	Magnoliopsida	Gentianales	Kalata-B1 precursor	29	0	1	0	1	1	1	0	1	0	0
Chassalia parviflora	cyclotides	Magnoliopsida	Gentianales	Circulin-A	30	0	1	0	1	1	1	0	1	0	0
Psychotria longipes	cyclotides	Magnoliopsida	Gentianales	Cyclopsychotride-A	31	0	1	0	1	1	1	0	1	0	0
Chassalia parviflora	cyclotides	Magnoliopsida	Gentianales	Circulin-B	31	0	1	0	1	1	1	0	0	0	0
Leonia cymosa	cyclotides	Magnoliopsida	Malpighiales	Cycloviolin-A	31	0	1	1	0	0	0	1	0	1	0
Leonia cymosa	cyclotides	Magnoliopsida	Malpighiales	Cycloviolin-B	28	0	1	1	0	0	0	1	0	1	0
Leonia cymosa	cyclotides	Magnoliopsida	Malpighiales	Cycloviolin-C	30	0	1	1	0	0	0	1	0	1	0
Leonia cymosa	cyclotides	Magnoliopsida	Malpighiales	Cycloviolin-D	30	0	1	1	0	0	0	1	0	1	0
Palicourea condensata	cyclotides	Magnoliopsida	Gentianales	Palicourein	37	0	1	1	0	0	0	1	0	1	0
Viola hederacea	cyclotides	Magnoliopsida	Malpighiales	Vhl-1	31	0	1	1	0	0	0	1	0	1	0
Chassalia parviflora	cyclotides	Magnoliopsida	Gentianales	Circulin-C	30	0	1	1	0	0	0	1	0	1	0
Chassalia parviflora	cyclotides	Magnoliopsida	Gentianales	Circulin-D	30	0	1	1	0	0	0	1	0	1	0
Chassalia parviflora	cyclotides	Magnoliopsida	Gentianales	Circulin-E	30	0	1	1	0	0	0	1	0	1	0
Chassalia parviflora	cyclotides	Magnoliopsida	Gentianales	Circulin-F	29	0	1	1	0	0	0	1	0	1	0
Viola yedoensis	cyclotides	Magnoliopsida	Malpighiales	Cycloviolacin Y1	33	0	1	1	0	0	0	1	0	1	0
Viola yedoensis	cyclotides	Magnoliopsida	Malpighiales	Cycloviolacin Y4	30	0	1	1	0	0	0	1	0	1	0
Viola yedoensis	cyclotides	Magnoliopsida	Malpighiales	Cycloviolacin Y5	30	0	1	1	0	0	0	1	0	1	0
Oldenlandia affinis	cyclotides	Magnoliopsida	Gentianales	Kalata-B8	31	0	1	1	0	0	0	1	0	1	0
Oldenlandia affinis	cyclotides	Magnoliopsida	Gentianales	Kalata B1	29	0	1	0	1	1	1	0	1	0	0
Viola arvensis	cyclotides	Magnoliopsida	Malpighiales	Varv peptide B	30	1	0	1	0	0	0	1	0	0	0
Viola arvensis	cyclotides	Magnoliopsida	Malpighiales	Varv peptide C	29	1	0	1	0	0	0	1	0	0	0
Viola arvensis	cyclotides	Magnoliopsida	Malpighiales	Varv peptide D	29	1	0	1	0	0	0	1	0	0	0
Viola arvensis	cyclotides	Magnoliopsida	Malpighiales	Varv peptide G	30	1	0	1	0	0	0	1	0	0	0
Viola arvensis	cyclotides	Magnoliopsida	Malpighiales	Varv peptide H	30	1	0	1	0	0	0	1	0	0	0
Oldenlandia affinis	cyclotides	Magnoliopsida	Gentianales	Kalata B6	30	0	1	1	0	0	0	1	0	0	0
Viola hederacea	cyclotides	Magnoliopsida	Malpighiales	Cycloviolacin H4	30	0	1	1	0	0	0	1	0	0	0
Viola hederacea	cyclotides	Magnoliopsida	Malpighiales	Cycloviolacin H2	29	1	0	1	0	0	0	1	0	0	0
Viola hederacea	cyclotides	Magnoliopsida	Malpighiales	Cycloviolacin H3	30	1	0	1	0	0	0	1	0	0	0
Viola hederacea	cyclotides	Magnoliopsida	Malpighiales	Vhl-1	31	0	1	1	0	0	0	1	0	1	0
Viola hederacea	cyclotides	Magnoliopsida	Malpighiales	Vhl-2	30	0	1	1	0	0	0	1	0	1	0
Chassalia parvifolia	cyclotides	Magnoliopsida	Gentianales	Circulin C	30	0	1	1	0	0	0	1	0	1	0
Chassalia parvifolia	cyclotides	Magnoliopsida	Gentianales	Circulin D	31	0	1	1	0	0	0	1	0	1	0
Chassalia parvifolia	cyclotides	Magnoliopsida	Gentianales	Circulin F	29	0	1	1	0	0	0	1	0	1	0
Viola odorata	cyclotides	Magnoliopsida	Malpighiales	Cycloviolacin O13	30	0	1	1	0	0	0	1	0	0	0
Viola odorata	cyclotides	Magnoliopsida	Malpighiales	Cycloviolacin O14	31	0	1	1	0	0	0	1	0	0	0
Viola odorata	cyclotides	Magnoliopsida	Malpighiales	Cycloviolacin O24	30	0	1	1	0	0	0	1	0	0	0
Viola odorata	cyclotides	Magnoliopsida	Malpighiales	Cycloviolacin O15	29	0	1	1	0	0	0	1	0	0	0
Viola odorata	cyclotides	Magnoliopsida	Malpighiales	Cycloviolacin O16	30	0	1	1	0	0	0	1	0	0	0
Viola odorata	cyclotides	Magnoliopsida	Malpighiales	Cycloviolacin O17	30	1	0	1	0	0	0	1	0	0	0
Viola odorata	cyclotides	Magnoliopsida	Malpighiales	Cycloviolacin O18	30	1	0	1	0	0	0	1	0	0	0
Viola odorata	cyclotides	Magnoliopsida	Malpighiales	Cycloviolacin O19	31	1	0	1	0	0	0	1	0	0	0
Viola odorata	cyclotides	Magnoliopsida	Malpighiales	Cycloviolacin O20	30	1	0	1	0	0	0	1	0	0	0
Viola odorata	cyclotides	Magnoliopsida	Malpighiales	Cycloviolacin O21	29	1	0	1	0	0	0	1	0	0	0
Viola odorata	cyclotides	Magnoliopsida	Malpighiales	Cycloviolacin O22	29	1	0	1	0	0	0	1	0	0	0
Viola odorata	cyclotides	Magnoliopsida	Malpighiales	Cycloviolacin O23	31	1	0	1	0	0	0	1	0	0	0
Viola odorata	cyclotides	Magnoliopsida	Malpighiales	Cycloviolacin O25	31	1	0	1	0	0	0	1	0	0	0
Viola philippica	cyclotides	Magnoliopsida	Malpighiales	Cycloviolacin Y2	33	1	0	1	0	0	0	1	0	1	0
Viola philippica	cyclotides	Magnoliopsida	Malpighiales	Cycloviolacin Y3	33	1	0	1	0	0	0	1	0	1	0
Hybanthus floribundus	cyclotides	Magnoliopsida	Malpighiales	Hyfl A	31	1	0	1	0	0	0	1	0	0	0
Hybanthus floribundus	cyclotides	Magnoliopsida	Malpighiales	Hyfl B	32	1	0	1	0	0	0	1	0	0	0
Hybanthus floribundus	cyclotides	Magnoliopsida	Malpighiales	Hyfl C	32	1	0	1	0	0	0	1	0	0	0
Hybanthus floribundus	cyclotides	Magnoliopsida	Malpighiales	Hyfl D	31	1	0	1	0	0	0	1	0	0	0
Hybanthus floribundus	cyclotides	Magnoliopsida	Malpighiales	Hyfl E	29	1	0	1	0	0	0	1	0	0	0
Hybanthus floribundus	cyclotides	Magnoliopsida	Malpighiales	Hyfl F	30	1	0	1	0	0	0	1	0	0	0
Hybanthus floribundus	cyclotides	Magnoliopsida	Malpighiales	Hyfl G	26	1	0	1	0	0	0	1	0	0	0
Hybanthus floribundus	cyclotides	Magnoliopsida	Malpighiales	Hyfl H	27	1	0	1	0	0	0	1	0	0	0
Hybanthus floribundus	cyclotides	Magnoliopsida	Malpighiales	Hyfl I	30	1	0	1	0	0	0	1	0	0	0
Hybanthus floribundus	cyclotides	Magnoliopsida	Malpighiales	Hyfl J	28	1	0	1	0	0	0	1	0	0	0
Hybanthus floribundus	cyclotides	Magnoliopsida	Malpighiales	Hyfl K	30	1	0	1	0	0	0	1	0	0	0
Hybanthus floribundus	cyclotides	Magnoliopsida	Malpighiales	Hyfl L	30	1	0	1	0	0	0	1	0	0	0
Hybanthus floribundus	cyclotides	Magnoliopsida	Malpighiales	Hyfl M	29	1	0	1	0	0	0	1	0	0	0
Hybanthus floribundus	cyclotides	Magnoliopsida	Malpighiales	Hyfl N	27	1	0	1	0	0	0	1	0	0	0
Hybanthus floribundus	cyclotides	Magnoliopsida	Malpighiales	Hyfl O	27	1	0	1	0	0	0	1	0	0	0
Hybanthus floribundus	cyclotides	Magnoliopsida	Malpighiales	Hyfl P	23	1	0	1	0	0	0	1	0	0	0
Hybanthus monopetalus	cyclotides	Magnoliopsida	Malpighiales	Hymo A	27	1	0	1	0	0	0	1	0	0	0
Hybanthus monopetalus	cyclotides	Magnoliopsida	Malpighiales	Hymo B	25	1	0	1	0	0	0	1	0	0	0
Hybanthus stellarioides	cyclotides	Magnoliopsida	Malpighiales	Hyst A	27	1	0	1	0	0	0	1	0	0	0
Hybanthus vernonii	cyclotides	Magnoliopsida	Malpighiales	Hyve A	27	1	0	1	0	0	0	1	0	0	0
Hybanthus calycinus	cyclotides	Magnoliopsida	Malpighiales	Hyca A	26	1	0	1	0	0	0	1	0	0	0
Hybanthus debilissimus	cyclotides	Magnoliopsida	Malpighiales	Hyde A	23	1	0	1	0	0	0	1	0	0	0
Hybanthus enneaspermus	cyclotides	Magnoliopsida	Malpighiales	Hyen A	28	1	0	1	0	0	0	1	0	0	0
Hybanthus enneaspermus	cyclotides	Magnoliopsida	Malpighiales	Hyen B	26	1	0	1	0	0	0	1	0	0	0
Hybanthus epacroides	cyclotides	Magnoliopsida	Malpighiales	Hyep A	26	1	0	1	0	0	0	1	0	0	0
Hybanthus epacroides	cyclotides	Magnoliopsida	Malpighiales	Hyep B	27	1	0	1	0	0	0	1	0	0	0
Oldenlandia affinis	cyclotides	Magnoliopsida	Gentianales	Kalata B9	31	1	0	1	0	0	0	1	0	0	0
Oldenlandia affinis	cyclotides	Magnoliopsida	Gentianales	Kalata B10	30	1	0	1	0	0	0	1	0	0	0
Oldenlandia affinis	cyclotides	Magnoliopsida	Gentianales	Kalata B11	29	1	0	1	0	0	0	1	0	0	0
Oldenlandia affinis	cyclotides	Magnoliopsida	Gentianales	Kalata B12	28	1	0	1	0	0	0	1	0	0	0
Oldenlandia affinis	cyclotides	Magnoliopsida	Gentianales	Kalata B13	30	1	0	1	0	0	0	1	0	0	0
Oldenlandia affinis	cyclotides	Magnoliopsida	Gentianales	Kalata B14	30	1	0	1	0	0	0	1	0	0	0
Oldenlandia affinis	cyclotides	Magnoliopsida	Gentianales	Kalata B15	29	1	0	1	0	0	0	1	0	0	0
Oldenlandia affinis	cyclotides	Magnoliopsida	Gentianales	Kalata B16	30	1	0	1	0	0	0	1	0	0	0
Oldenlandia affinis	cyclotides	Magnoliopsida	Gentianales	Kalata B17	30	1	0	1	0	0	0	1	0	0	0
Viola biflora	cyclotides	Magnoliopsida	Malpighiales	Vibi A	29	1	0	1	0	0	0	1	0	0	0
Viola biflora	cyclotides	Magnoliopsida	Malpighiales	Vibi B	29	1	0	1	0	0	0	1	0	0	0
Viola biflora	cyclotides	Magnoliopsida	Malpighiales	Vibi C	29	1	0	1	0	0	0	1	0	0	0
Viola biflora	cyclotides	Magnoliopsida	Malpighiales	Vibi D	29	0	1	1	0	0	0	1	0	0	0
Viola biflora	cyclotides	Magnoliopsida	Malpighiales	Vibi F	31	1	0	1	0	0	0	1	0	0	0
Viola biflora	cyclotides	Magnoliopsida	Malpighiales	Vibi I	30	1	0	1	0	0	0	1	0	0	0
Viola biflora	cyclotides	Magnoliopsida	Malpighiales	Vibi J	31	1	0	1	0	0	0	1	0	0	0
Viola biflora	cyclotides	Magnoliopsida	Malpighiales	Vibi K	30	1	0	1	0	0	0	1	0	0	0
Viola odorata	cyclotides	Magnoliopsida	Malpighiales	Violacin A	27	0	1	1	0	0	0	1	0	0	0
Viola cotyledon	cyclotides	Magnoliopsida	Malpighiales	Vico A	31	1	0	1	0	0	0	1	0	0	0
Viola cotyledon	cyclotides	Magnoliopsida	Malpighiales	Vico B	31	1	0	1	0	0	0	1	0	0	0
Viola hederacea	cyclotides	Magnoliopsida	Malpighiales	Vhr1	30	1	0	1	0	0	0	1	0	0	0
Viola tricolor	cyclotides	Magnoliopsida	Malpighiales	Tricyclon B	33	1	0	1	0	0	0	1	0	0	0
Viola abyssinica	cyclotides	Magnoliopsida	Malpighiales	Vaby A	29	0	1	1	0	0	0	1	0	0	0
Viola abyssinica	cyclotides	Magnoliopsida	Malpighiales	Vaby D	30	0	1	1	0	0	0	1	0	0	0
Viola philippica	cyclotides	Magnoliopsida	Malpighiales	Viba 15	29	0	1	1	0	0	0	1	0	0	0
Viola philippica	cyclotides	Magnoliopsida	Malpighiales	Viba17	29	0	1	1	0	0	0	1	0	0	0
Viola philippica	cyclotides	Magnoliopsida	Malpighiales	Viphi A	31	0	1	1	0	0	0	1	0	0	0
Viola philippica	cyclotides	Magnoliopsida	Malpighiales	Viphi D	30	0	1	1	0	0	0	1	0	0	0
Viola philippica	cyclotides	Magnoliopsida	Malpighiales	Viphi E	31	0	1	1	0	0	0	1	0	0	0
Viola philippica	cyclotides	Magnoliopsida	Malpighiales	Viphi F	31	0	1	1	0	0	0	1	0	0	0
Viola philippica	cyclotides	Magnoliopsida	Malpighiales	Viphi G	31	0	1	1	0	0	0	1	0	0	0
Viola philippica	cyclotides	Magnoliopsida	Malpighiales	Mram 8	30	0	1	1	0	0	0	1	0	0	0
Hedyotis biflora	cyclotides	Magnoliopsida	Gentianales	Hedyotide B1	30	0	1	0	1	1	1	0	0	0	0
Panicum laxum	cyclotides	Magnoliopsida	Poales	Panitide L2	28	0	1	1	0	0	0	1	0	0	0
Viola odorata	cyclotides	Magnoliopsida	Malpighiales	Cyclotide C, partial	25	1	0	1	0	0	0	1	0	0	0
Viola arvensis	cyclotides	Magnoliopsida	Malpighiales	Varv peptide F	29	1	0	1	0	0	0	1	0	0	0
Viola philippica	cyclotides	Magnoliopsida	Malpighiales	Cycloviolacin Y5	30	0	1	1	0	0	0	1	0	1	0
Viola baoshanensis	cyclotides	Magnoliopsida	Malpighiales	Cyclotide 6	153	1	0	1	0	0	0	1	0	0	0
Viola baoshanensis	cyclotides	Magnoliopsida	Malpighiales	Cyclotide 7	207	1	0	1	0	0	0	1	0	0	0
Melicytus ramiflorus	cyclotides	Magnoliopsida	Malpighiales	Cyclotide protein Mra20 (Fragment)	94	1	0	1	0	0	0	1	0	0	0
Melicytus ramiflorus	cyclotides	Magnoliopsida	Malpighiales	Cyclotide protein Mra21 (Fragment)	92	1	0	1	0	0	0	1	0	0	0
Melicytus ramiflorus	cyclotides	Magnoliopsida	Malpighiales	Cyclotide protein Mra14 (Fragment)	179	1	0	1	0	0	0	1	0	0	0
Melicytus ramiflorus	cyclotides	Magnoliopsida	Malpighiales	Cyclotide protein Mra16 (Fragment)	144	1	0	1	0	0	0	1	0	0	0
Melicytus ramiflorus	cyclotides	Magnoliopsida	Malpighiales	Cyclotide protein Mra17 (Fragment)	144	1	0	1	0	0	0	1	0	0	0
Melicytus ramiflorus	cyclotides	Magnoliopsida	Malpighiales	Cyclotide protein Mra19 (Fragment)	178	1	0	1	0	0	0	1	0	0	0
Melicytus ramiflorus	cyclotides	Magnoliopsida	Malpighiales	Cyclotide protein Mra18 (Fragment)	178	1	0	1	0	0	0	1	0	0	0
Melicytus ramiflorus	cyclotides	Magnoliopsida	Malpighiales	Cyclotide protein Mra25 (Fragment)	94	1	0	1	0	0	0	1	0	0	0
Melicytus ramiflorus	cyclotides	Magnoliopsida	Malpighiales	Cyclotide protein Mra24 (Fragment)	93	1	0	1	0	0	0	1	0	0	0
Melicytus ramiflorus	cyclotides	Magnoliopsida	Malpighiales	Cyclotide protein Mra22 (Fragment)	98	1	0	1	0	0	0	1	0	0	0
Melicytus ramiflorus	cyclotides	Magnoliopsida	Malpighiales	Cyclotide protein Mra23 (Fragment)	95	1	0	1	0	0	0	1	0	0	0
Melicytus ramiflorus	cyclotides	Magnoliopsida	Malpighiales	Cyclotide protein Mra26 (Fragment)	93	1	0	1	0	0	0	1	0	0	0
Melicytus ramiflorus	cyclotides	Magnoliopsida	Malpighiales	Cyclotide protein Mra28 (Fragment)	178	1	0	1	0	0	0	1	0	0	0
Melicytus ramiflorus	cyclotides	Magnoliopsida	Malpighiales	Cyclotide protein Mra29 (Fragment)	178	1	0	1	0	0	0	1	0	0	0
Melicytus ramiflorus	cyclotides	Magnoliopsida	Malpighiales	Cyclotide protein Mra30 (Fragment)	178	1	0	1	0	0	0	1	0	0	0
Melicytus ramiflorus	cyclotides	Magnoliopsida	Malpighiales	Cyclotide protein Mra4	198	1	0	1	0	0	0	1	0	0	0
Melicytus ramiflorus	cyclotides	Magnoliopsida	Malpighiales	Cyclotide protein Mra13	100	1	0	1	0	0	0	1	0	0	0
Viola biflora	cyclotides	Magnoliopsida	Malpighiales	Cycloviolacin-O9 (Fragment)	30	1	0	1	0	0	0	1	0	0	0
Viola biflora	cyclotides	Magnoliopsida	Malpighiales	Cyclotide vitri-A (Fragment)	30	1	0	1	0	0	0	1	0	0	0
Petunia hybrida	cyclotides	Magnoliopsida	Solanales	Cyclotide phyb-A	30	1	0	1	0	0	0	1	0	0	0
Petunia hybrida	cyclotides	Magnoliopsida	Solanales	Acyclotide phyb-K	32	1	0	1	0	0	0	1	0	0	0
Petunia hybrida	cyclotides	Magnoliopsida	Solanales	Acyclotide phyb-M	32	1	0	1	0	0	0	1	0	0	0
Viola baoshanensis	cyclotides	Magnoliopsida	Malpighiales	Cyclotide 1a	113	1	0	1	0	0	0	1	0	0	0
Viola baoshanensis	cyclotides	Magnoliopsida	Malpighiales	Cyclotide 1c	113	1	0	1	0	0	0	1	0	0	0
Viola baoshanensis	cyclotides	Magnoliopsida	Malpighiales	Cyclotide 2a	113	1	0	1	0	0	0	1	0	0	0
Viola baoshanensis	cyclotides	Magnoliopsida	Malpighiales	Cyclotide 2c	113	1	0	1	0	0	0	1	0	0	0
Viola baoshanensis	cyclotides	Magnoliopsida	Malpighiales	Cyclotide 2d	113	1	0	1	0	0	0	1	0	0	0
Viola baoshanensis	cyclotides	Magnoliopsida	Malpighiales	Cyclotide 2e	114	1	0	1	0	0	0	1	0	0	0
Viola baoshanensis	cyclotides	Magnoliopsida	Malpighiales	Cyclotide 3a	111	1	0	1	0	0	0	1	0	0	0
Viola baoshanensis	cyclotides	Magnoliopsida	Malpighiales	Cyclotide 3b	116	1	0	1	0	0	0	1	0	0	0
Viola baoshanensis	cyclotides	Magnoliopsida	Malpighiales	Cyclotide 3d	115	1	0	1	0	0	0	1	0	0	0
Viola baoshanensis	cyclotides	Magnoliopsida	Malpighiales	Cyclotide 4b	120	1	0	1	0	0	0	1	0	0	0
Viola baoshanensis	cyclotides	Magnoliopsida	Malpighiales	Cyclotide 4c	120	1	0	1	0	0	0	1	0	0	0
Viola baoshanensis	cyclotides	Magnoliopsida	Malpighiales	Cyclotide 6b	153	1	0	1	0	0	0	1	0	0	0
Viola baoshanensis	cyclotides	Magnoliopsida	Malpighiales	Cyclotide 6c	153	1	0	1	0	0	0	1	0	0	0
Viola baoshanensis	cyclotides	Magnoliopsida	Malpighiales	Cyclotide 6d	153	1	0	1	0	0	0	1	0	0	0
Viola baoshanensis	cyclotides	Magnoliopsida	Malpighiales	Cyclotide 7b	207	1	0	1	0	0	0	1	0	0	0
Viola baoshanensis	cyclotides	Magnoliopsida	Malpighiales	Cyclotide 7c	207	1	0	1	0	0	0	1	0	0	0
Melicytus ramiflorus	cyclotides	Magnoliopsida	Malpighiales	Cyclotide protein Mra13 (Fragment)	99	1	0	1	0	0	0	1	0	0	0
Viola tricolor	cyclotides	Magnoliopsida	Malpighiales	Tricyclon A protein (Fragment)	288	1	0	1	0	0	0	1	0	0	0
Oldenlandia affinis	cyclotides	Magnoliopsida	Gentianales	Kalata B1 protein (Fragment)	121	1	0	1	0	0	0	1	0	0	0
Oldenlandia affinis	cyclotides	Magnoliopsida	Gentianales	Kalata B7 protein (Fragment)	107	1	0	1	0	0	0	1	0	0	0
Oldenlandia affinis	cyclotides	Magnoliopsida	Gentianales	Kalata B6 and kalata B3 protein (Fragment)	155	1	0	1	0	0	0	1	0	0	0
Oldenlandia affinis	cyclotides	Magnoliopsida	Gentianales	Kalata B2 protein	210	1	0	1	0	0	0	1	0	0	0
Viola odorata	cyclotides	Magnoliopsida	Malpighiales	Cyclotide c1	118	1	0	1	0	0	0	1	0	0	0
Gloeospermum blakeanum	cyclotides	Magnoliopsida	Malpighiales	Cyclotide F (Fragment)	101	1	0	1	0	0	0	1	0	0	0
Gloeospermum blakeanum	cyclotides	Magnoliopsida	Malpighiales	Cyclotide A (Fragment)	104	1	0	1	0	0	0	1	0	0	0
Gloeospermum blakeanum	cyclotides	Magnoliopsida	Malpighiales	Cyclotide B (Fragment)	105	1	0	1	0	0	0	1	0	0	0
Gloeospermum blakeanum	cyclotides	Magnoliopsida	Malpighiales	Cyclotide D (Fragment)	106	1	0	1	0	0	0	1	0	0	0
Gloeospermum blakeanum	cyclotides	Magnoliopsida	Malpighiales	Cyclotide G (Fragment)	102	1	0	1	0	0	0	1	0	0	0
Gloeospermum blakeanum	cyclotides	Magnoliopsida	Malpighiales	Cyclotide E (Fragment)	102	1	0	1	0	0	0	1	0	0	0
Gloeospermum pauciflorum	cyclotides	Magnoliopsida	Malpighiales	Cyclotide D (Fragment)	106	1	0	1	0	0	0	1	0	0	0
Gloeospermum pauciflorum	cyclotides	Magnoliopsida	Malpighiales	Cyclotide B (Fragment)	105	1	0	1	0	0	0	1	0	0	0
Gloeospermum pauciflorum	cyclotides	Magnoliopsida	Malpighiales	Cyclotide E (Fragment)	106	1	0	1	0	0	0	1	0	0	0
Gloeospermum pauciflorum	cyclotides	Magnoliopsida	Malpighiales	Cyclotide E (Fragment)	105	1	0	1	0	0	0	1	0	0	0
Oldenlandia affinis	cyclotides	Magnoliopsida	Gentianales	Cyclotide Oak6 (Fragment)	153	1	0	1	0	0	0	1	0	0	0
Oldenlandia affinis	cyclotides	Magnoliopsida	Gentianales	Cyclotide Oak7 (Fragment)	93	1	0	1	0	0	0	1	0	0	0
Oldenlandia affinis	cyclotides	Magnoliopsida	Gentianales	Cyclotide Oak8 (Fragment)	141	1	0	1	0	0	0	1	0	0	0
Oldenlandia affinis	cyclotides	Magnoliopsida	Gentianales	Cyclotide Oak9 (Fragment)	128	1	0	1	0	0	0	1	0	0	0
Oldenlandia affinis	cyclotides	Magnoliopsida	Gentianales	Cyclotide Oak10 (Fragment)	106	1	0	1	0	0	0	1	0	0	0
Clitoria ternatea	cyclotides	Magnoliopsida	Fabales	Cyclotide cliotide T1 (Fragment)	94	1	0	1	0	0	0	1	0	0	0
Clitoria ternatea	cyclotides	Magnoliopsida	Fabales	Cyclotide cliotide T2	132	1	0	1	0	0	0	1	0	0	0
Clitoria ternatea	cyclotides	Magnoliopsida	Fabales	Cyclotide cliotide T5 (Fragment)	94	1	0	1	0	0	0	1	0	0	0
Clitoria ternatea	cyclotides	Magnoliopsida	Fabales	Cyclotide cliotide T7	130	1	0	1	0	0	0	1	0	0	0
Clitoria ternatea	cyclotides	Magnoliopsida	Fabales	Cyclotide cliotide T8	122	1	0	1	0	0	0	1	0	0	0
Clitoria ternatea	cyclotides	Magnoliopsida	Fabales	Cyclotide cliotide T9	117	1	0	1	0	0	0	1	0	0	0
Clitoria ternatea	cyclotides	Magnoliopsida	Fabales	Cyclotide cliotide T12	123	1	0	1	0	0	0	1	0	0	0
Clitoria ternatea	cyclotides	Magnoliopsida	Fabales	Cyclotide cter A	124	1	0	1	0	0	0	1	0	0	0
Clitoria ternatea	cyclotides	Magnoliopsida	Fabales	Cyclotide cter B	135	1	0	1	0	0	0	1	0	0	0
Hedyotis biflora	cyclotides	Magnoliopsida	Gentianales	Hedyotide B2	93	1	0	1	0	0	0	1	0	0	0
Chassalia chartacea	cyclotides	Magnoliopsida	Gentianales	Cyclotide chassatide C2	77	1	0	1	0	0	0	1	0	0	0
Chassalia chartacea	cyclotides	Magnoliopsida	Gentianales	Cyclotide chassatide C4	78	1	0	1	0	0	0	1	0	0	0
Chassalia chartacea	cyclotides	Magnoliopsida	Gentianales	Cyclotide chassatide C7 (Fragment)	64	1	0	1	0	0	0	1	0	0	0
Chassalia chartacea	cyclotides	Magnoliopsida	Gentianales	Cyclotide chassatide C14	77	1	0	1	0	0	0	1	0	0	0
Chassalia chartacea	cyclotides	Magnoliopsida	Gentianales	Cyclotide chassatide C15	77	1	0	1	0	0	0	1	0	0	0
Chassalia chartacea	cyclotides	Magnoliopsida	Gentianales	Cyclotide chassatide C17	75	1	0	1	0	0	0	1	0	0	0
Chassalia chartacea	cyclotides	Magnoliopsida	Gentianales	Cyclotide chassatide C18	78	1	0	1	0	0	0	1	0	0	0
Chassalia chartacea	cyclotides	Magnoliopsida	Gentianales	Cyclotide chassatide C13	77	1	0	1	0	0	0	1	0	0	0
Chassalia chartacea	cyclotides	Magnoliopsida	Gentianales	Cyclotide chassatide C16	77	1	0	1	0	0	0	1	0	0	0
Petunia hybrida	cyclotides	Magnoliopsida	Solanales	Cyclotide 2	79	1	0	1	0	0	0	1	0	0	0
Petunia hybrida	cyclotides	Magnoliopsida	Solanales	Cyclotide 3	79	1	0	1	0	0	0	1	0	0	0
Petunia hybrida	cyclotides	Magnoliopsida	Solanales	Cyclotide 1	79	1	0	1	0	0	0	1	0	0	0
Steinchisma laxum	cyclotides	Magnoliopsida	Poales	Panitide L2	79	1	0	1	0	0	0	1	0	0	0
Steinchisma laxum	cyclotides	Magnoliopsida	Poales	Panitide L4	89	1	0	1	0	0	0	1	0	0	0
Steinchisma laxum	cyclotides	Magnoliopsida	Poales	Panitide L1	78	1	0	1	0	0	0	1	0	0	0
Steinchisma laxum	cyclotides	Magnoliopsida	Poales	Panitide L6	78	1	0	1	0	0	0	1	0	0	0
Viola hederacea	cyclotides	Magnoliopsida	Malpighiales	Cycloviolacin-H1	30	1	0	1	0	0	0	1	0	0	0
Viola odorata	cyclotides	Magnoliopsida	Malpighiales	Cycloviolacin-O3	30	1	0	1	0	0	0	1	0	0	0
Viola odorata	cyclotides	Magnoliopsida	Malpighiales	Cycloviolacin-O4	30	1	0	1	0	0	0	1	0	0	0
Viola odorata	cyclotides	Magnoliopsida	Malpighiales	Cycloviolacin-O5	30	1	0	1	0	0	0	1	0	0	0
Viola odorata	cyclotides	Magnoliopsida	Malpighiales	Cycloviolacin-O6	31	1	0	1	0	0	0	1	0	0	0
Viola odorata	cyclotides	Magnoliopsida	Malpighiales	Cycloviolacin-O7	30	1	0	1	0	0	0	1	0	0	0
Viola odorata	cyclotides	Magnoliopsida	Malpighiales	Cycloviolacin-O9	30	1	0	1	0	0	0	1	0	0	0
Viola odorata	cyclotides	Magnoliopsida	Malpighiales	Cycloviolacin-O11	31	1	0	1	0	0	0	1	0	0	0
Viola odorata	cyclotides	Magnoliopsida	Malpighiales	Cycloviolacin-O10	30	1	0	1	0	0	0	1	0	0	0
Hybanthus parviflorus	cyclotides	Magnoliopsida	Malpighiales	Cyclotide hypa-A	30	1	0	1	0	0	0	1	0	0	0
Oldenlandia affinis	cyclotides	Magnoliopsida	Gentianales	Kalata-B3	30	1	0	1	0	0	0	1	0	0	0
Oldenlandia affinis	cyclotides	Magnoliopsida	Gentianales	Kalata-B6	30	1	0	1	0	0	0	1	0	0	0
Oldenlandia affinis	cyclotides	Magnoliopsida	Gentianales	Kalata-B5	30	1	0	1	0	0	0	1	0	0	0
Oldenlandia affinis	cyclotides	Magnoliopsida	Gentianales	Kalata-B7	29	1	0	1	0	0	0	1	0	0	0
Oldenlandia affinis	cyclotides	Magnoliopsida	Gentianales	Kalata-S	29	1	0	1	0	0	0	1	0	0	0
Viola odorata	cyclotides	Magnoliopsida	Malpighiales	Cycloviolacin-O1	30	1	0	1	0	0	0	1	0	0	0
Viola odorata	cyclotides	Magnoliopsida	Malpighiales	Cycloviolacin-O12	29	1	0	1	0	0	0	1	0	0	0
Homo sapiens	cystatins	Mammalia	Primates	Cystatin-11	112	0	1	0	1	0	1	0	0	0	0
Tachypleus tridentatus	cystatins	Euchelicerata	Xiphosurida	L-cystatin	114	1	0	0	1	0	1	0	0	0	0
Capra hircus	cystatins	Mammalia	Artiodactyla	Cystatin-1, Cystatin-2	15	0	1	0	1	1	1	0	0	0	0
Synthetic construct	defensins	Synthetic	Synthetic	Human Defensin beta 104A	48	0	1	0	1	1	1	0	1	0	0
Bos taurus	defensins	Mammalia	Artiodactyla	Beta-defensin 11 precursor	38	0	1	0	1	1	1	0	0	0	0
Bos taurus	defensins	Mammalia	Artiodactyla	Sperm associated antigen 11 isoform E	36	0	1	1	0	0	0	1	0	0	0
Bos taurus	defensins	Mammalia	Artiodactyla	Beta-defensin 2	40	0	1	0	1	1	1	0	0	0	0
Bos taurus	defensins	Mammalia	Artiodactyla	Beta-defensin 8	38	0	1	0	1	1	1	0	0	0	0
Bos taurus	defensins	Mammalia	Artiodactyla	Beta-defensin 12 , BNDB-12	38	0	1	0	1	1	1	0	0	0	0
Bos taurus	defensins	Mammalia	Artiodactyla	Beta-defensin 13 . BNDB-13	42	0	1	0	1	1	1	0	0	0	0
Drosophila melanogaster	defensins	Insecta	Diptera	Drosomycin	44	0	1	0	0	0	0	1	1	0	0
Mus musculus	defensins	Mammalia	Rodentia	Defensin-1 precursor	35	0	1	0	1	0	1	0	0	0	0
Oryctolagus cuniculus	defensins	Mammalia	Lagomorpha	Corticostatin-3 precursor	33	0	1	0	1	1	0	0	1	1	0
Oryctolagus cuniculus	defensins	Mammalia	Lagomorpha	Corticostatin-4 precursor	33	0	1	0	0	0	0	1	1	1	0
Aeshna cyanea	defensins	Insecta	Odonata	Defensin	38	0	1	0	1	1	1	0	0	0	0
Protophormia terraenovae	defensins	Insecta	Diptera	Phormicin precursor	20	0	1	0	1	1	0	0	0	0	0
Bos taurus	defensins	Mammalia	Artiodactyla	Beta-defensin 5 precursor	40	0	1	0	1	0	1	0	0	0	0
Haemaphysalis longicornis	defensins	Euchelicerata	Ixodida	Midgut defensin	26	0	1	0	1	1	1	0	0	0	0
Haemaphysalis longicornis	defensins	Euchelicerata	Ixodida	Salivary glands defensin	24	0	1	0	1	1	1	0	0	0	0
Bos taurus	defensins	Mammalia	Artiodactyla	Beta-defensin 6	42	0	1	0	1	1	1	0	0	0	0
Bos taurus	defensins	Mammalia	Artiodactyla	Beta-defensin 7	40	0	1	0	1	1	1	0	0	0	0
Cavia porcellus	defensins	Mammalia	Rodentia	Neutrophil cationic peptide 2 precursor	31	0	1	0	1	1	1	0	1	1	0
Bos taurus	defensins	Mammalia	Artiodactyla	Tracheal antimicrobial peptide precursor	38	0	1	0	1	1	1	0	1	0	0
Bos taurus	defensins	Mammalia	Artiodactyla	Beta-defensin 7	36	0	1	0	1	0	1	0	0	0	0
Galleria mellonella	defensins	Insecta	Lepidoptera	Defensin	44	0	1	0	0	0	0	1	1	0	0
Galleria mellonella	defensins	Insecta	Lepidoptera	Defensin-like peptide	44	0	1	0	1	1	0	0	1	0	0
Macaca mulatta	defensins	Mammalia	Primates	Sperm associated antigen 11 isoform C	53	0	1	0	1	0	1	0	0	0	0
Mus musculus	defensins	Mammalia	Rodentia	Defensin-related cryptdin 2 precursor	35	0	1	0	1	1	1	0	0	0	0
Mus musculus	defensins	Mammalia	Rodentia	Alpha-defensin 3	35	0	1	1	0	0	0	1	0	0	0
Apis mellifera	defensins	Insecta	Hymenoptera	Royalisin precursor	51	0	1	0	1	1	0	0	0	0	0
Pisum sativum	defensins	Magnoliopsida	Fabales	Defense-related peptide 1	46	0	1	0	0	0	0	1	1	0	0
Pisum sativum	defensins	Magnoliopsida	Fabales	Defense-related peptide 2	47	0	1	0	0	0	0	1	1	0	0
Tenebrio molitor	defensins	Insecta	Coleoptera	Tenecin-1	43	0	1	0	1	1	0	0	0	0	0
Rattus norvegicus	defensins	Mammalia	Rodentia	Neutrophil antibiotic peptide NP-2 precursor	32	0	1	0	1	1	1	0	1	0	0
Rattus norvegicus	defensins	Mammalia	Rodentia	Neutrophil antibiotic peptide NP-3 precursor	29	0	1	0	1	1	1	0	1	1	0
Rattus norvegicus	defensins	Mammalia	Rodentia	Neutrophil antibiotic peptide NP-4 precursor	31	0	1	0	1	1	1	0	1	1	0
Bos taurus	defensins	Mammalia	Artiodactyla	Lingual antimicrobial peptide	40	0	1	0	0	0	0	1	1	0	0
Sarcophaga peregrina	defensins	Insecta	Diptera	Sapecin-B	34	0	1	0	1	1	1	0	0	0	0
Spinacia oleracea	defensins	Magnoliopsida	Caryophyllales	Antimicrobial peptide D5	24	0	1	0	1	1	1	0	1	0	0
Spinacia oleracea	defensins	Magnoliopsida	Caryophyllales	Antimicrobial peptide D4	23	0	1	0	1	1	1	0	1	0	0
Spinacia oleracea	defensins	Magnoliopsida	Caryophyllales	Antimicrobial peptide D3	25	0	1	0	1	1	1	0	1	0	0
Spinacia oleracea	defensins	Magnoliopsida	Caryophyllales	Antimicrobial peptide D1	22	0	1	0	1	1	1	0	0	0	0
Mus musculus	defensins	Mammalia	Rodentia	Defensin-related cryptdin 16 precursor	35	0	1	1	0	0	0	1	0	0	0
Bos taurus	defensins	Mammalia	Artiodactyla	Neutrophil beta-defensin 4	41	0	1	0	1	1	1	0	0	0	0
Bos taurus	defensins	Mammalia	Artiodactyla	Tracheal antimicrobial peptide	38	0	1	0	1	1	1	0	0	0	0
Bos taurus	defensins	Mammalia	Artiodactyla	Tracheal antimicrobial peptide	36	0	1	0	1	1	1	0	1	0	0
Bos taurus	defensins	Mammalia	Artiodactyla	Beta-defensin 1 , peptide BNBD-1	38	0	1	0	1	1	1	0	0	0	0
Bos taurus	defensins	Mammalia	Artiodactyla	Beta-defensin 3 , BNBD-3	42	0	1	0	1	1	1	0	0	0	0
Bos taurus	defensins	Mammalia	Artiodactyla	Beta-defensin 4 , BNBD-4	41	0	1	0	1	1	1	0	0	0	0
Bos taurus	defensins	Mammalia	Artiodactyla	Beta-defensin 5 , BNBD-5	40	0	1	0	1	1	1	0	0	0	0
Bos taurus	defensins	Mammalia	Artiodactyla	Beta-defensin 6 , BNBD-6	42	0	1	0	1	1	1	0	0	0	0
Bos taurus	defensins	Mammalia	Artiodactyla	Beta-defensin 7 , BNBD-7	40	0	1	0	1	1	1	0	0	0	0
Bos taurus	defensins	Mammalia	Artiodactyla	Beta-defensin 9 , BNBD-9	40	0	1	0	1	1	1	0	0	0	0
Bos taurus	defensins	Mammalia	Artiodactyla	Beta-defensin 10 , BNBD-10	40	0	1	0	1	1	1	0	0	0	0
Homo sapiens	defensins	Mammalia	Primates	Neutrophil defensin 3, Defensin-6	30	0	1	0	0	0	0	1	1	1	0
Macaca mulatta	defensins	Mammalia	Primates	Neutrophil defensin 1	30	0	1	0	1	1	1	0	1	0	0
Macaca mulatta	defensins	Mammalia	Primates	Neutrophil defensin 3	30	0	1	0	0	0	0	1	1	0	0
Macaca mulatta	defensins	Mammalia	Primates	Neutrophil defensin 8	30	0	1	0	0	0	0	1	1	0	0
Macaca mulatta	defensins	Mammalia	Primates	Neutrophil defensin 4	33	0	1	0	1	1	1	0	1	0	0
Macaca mulatta	defensins	Mammalia	Primates	Neutrophil defensin 6	33	0	1	0	1	1	1	0	1	0	0
Bombus pascuorum	defensins	Insecta	Hymenoptera	Defensin	51	0	1	0	1	1	1	0	1	0	0
Mesocricetus auratus	defensins	Mammalia	Rodentia	Neutrophil defensin 1	33	0	1	0	1	1	1	0	1	0	0
Mesocricetus auratus	defensins	Mammalia	Rodentia	Neutrophil defensin 3	33	0	1	0	1	1	1	0	1	0	0
Mesocricetus auratus	defensins	Mammalia	Rodentia	Neutrophil defensin 4	33	0	1	0	1	1	1	0	1	0	0
Vicia faba	defensins	Magnoliopsida	Fabales	Fabatin-1	47	0	1	0	1	1	1	0	0	0	0
Homo sapiens	defensins	Mammalia	Primates	Neutrophil defensin 4	33	0	1	0	1	1	1	0	1	0	0
Sarcophaga peregrina	defensins	Insecta	Diptera	Sapecin-C	40	0	1	0	1	1	1	0	0	0	0
Bos taurus	defensins	Mammalia	Artiodactyla	Tracheal antimicrobial peptide	36	0	1	0	1	1	1	0	1	0	0
Bos taurus	defensins	Mammalia	Artiodactyla	Neutrophil beta-defensin 5	28	0	1	0	1	1	1	0	0	0	0
Oryctolagus cuniculus	defensins	Mammalia	Lagomorpha	Corticostatin-6	34	0	1	0	0	0	0	1	1	1	0
Brassica rapa	defensins	Magnoliopsida	Brassicales	Cysteine-rich antifungal protein 1 (Br-AFP1)	27	0	1	0	0	0	0	1	1	0	0
Brassica rapa	defensins	Magnoliopsida	Brassicales	Cysteine-rich antifungal protein 2 (Br-AFP2)	27	0	1	0	0	0	0	1	1	0	0
Aedes aegypti	defensins	Insecta	Diptera	Defensin-A	40	0	1	0	1	1	1	0	0	0	0
Sus scrofa	defensins	Mammalia	Artiodactyla	Beta-defensin 1	42	0	1	1	0	0	0	1	0	0	0
Homo sapiens	defensins	Mammalia	Primates	Human beta-defensin-2 WT hBD - 2	41	0	1	0	1	1	1	0	0	0	0
Rattus norvegicus	defensins	Mammalia	Rodentia	Defensin NP-1 - rat	32	0	1	0	1	1	1	0	1	0	0
Gallus gallus	defensins	Aves	Galliformes	Beta-defensin 8 , gallinacin - 8	41	0	1	0	1	1	1	0	0	0	0
Macaca mulatta	defensins	Mammalia	Primates	Rhesus theta defensin-1/3, subunit A precursor	18	0	1	0	1	1	1	0	0	1	0
Macaca mulatta	defensins	Mammalia	Primates	RTD-2	18	0	1	0	1	1	1	0	0	0	0
Gallus gallus	defensins	Aves	Galliformes	Gallinacin 2, Gal-2	36	0	1	0	1	1	1	0	0	0	0
Pyrrhocoris apterus	defensins	Insecta	Hemiptera	Defensin	43	0	1	0	1	1	1	0	0	0	0
Meleagris gallopavo	defensins	Aves	Galliformes	Antimicrobial peptide THP2 precursor	20	0	1	0	1	1	0	0	0	0	0
Bos taurus	defensins	Mammalia	Artiodactyla	Beta-defensin 9 , BNDB-9	40	0	1	0	1	1	1	0	0	0	0
Androctonus australis	defensins	Euchelicerata	Scorpiones	4 kDa defensin	37	0	1	0	1	1	0	0	0	0	0
Gallus gallus	defensins	Aves	Galliformes	Gallinacin-1	39	0	1	0	0	0	0	1	1	0	0
Mytilus edulis	defensins	Bivalvia	Mytiloida	Defensin-A	37	0	1	0	1	1	1	0	0	0	0
Mytilus edulis	defensins	Bivalvia	Mytiloida	Defensin-B	35	0	1	0	1	1	1	0	0	0	0
Mus musculus	defensins	Mammalia	Rodentia	Beta-defensin 1	37	0	1	0	1	1	1	0	0	0	0
Canis lupus	defensins	Mammalia	Carnivora	Canine beta-defensin	34	0	1	0	1	1	1	0	1	0	0
Mus musculus	defensins	Mammalia	Rodentia	Beta-defensin 38	42	0	1	0	1	1	1	0	0	0	0
Gallus gallus	defensins	Aves	Galliformes	Gallinacin-1 alpha	39	0	1	0	1	1	1	0	1	0	0
Gallus gallus	defensins	Aves	Galliformes	Antimicrobial peptide CHP2	34	0	1	0	1	1	1	0	0	0	0
Macaca mulatta	defensins	Mammalia	Primates	RTD-1	18	0	1	0	1	1	1	0	0	0	0
Archaeoprepona demophon	defensins	Insecta	Lepidoptera	Defensin ARD1	44	0	1	0	0	0	0	1	1	0	0
Macaca mulatta	defensins	Mammalia	Primates	Neutrophil defensin 2	30	0	1	0	1	1	1	0	1	0	0
Gallus gallus	defensins	Aves	Galliformes	Gallinacin-6	42	0	1	1	0	0	0	1	0	0	0
Homo sapiens	defensins	Mammalia	Primates	Beta-defensin-3	45	0	1	0	1	1	1	0	1	0	0
Gallus gallus	defensins	Aves	Galliformes	Heterophil peptide CHP1	39	0	1	0	1	1	1	0	0	0	0
Spinacia oleracea	defensins	Magnoliopsida	Caryophyllales	Antimicrobial peptide D2	52	0	1	0	1	1	1	0	1	0	0
Mesocricetus auratus	defensins	Mammalia	Rodentia	Neutrophil defensin 2	31	0	1	0	1	1	1	0	1	0	0
Rhipicephalus microplus	defensins	Euchelicerata	Ixodida	Defensin	38	0	1	0	1	1	0	0	0	0	0
Mus musculus	defensins	Mammalia	Rodentia	Beta defensin 40	50	0	1	0	1	1	1	0	0	0	0
Homo sapiens	defensins	Mammalia	Primates	Human defensin 1	30	0	1	1	0	0	0	1	0	0	0
Chinchilla lanigera	defensins	Mammalia	Rodentia	Beta defensin 1	36	0	1	0	0	0	0	1	1	0	0
Homo sapiens	defensins	Mammalia	Primates	Human beta defensin 2	39	0	1	0	1	0	1	0	0	0	0
Heliothis virescens	defensins	Insecta	Lepidoptera	Heliomicin	44	0	1	0	0	0	0	1	1	0	0
Homo sapiens	defensins	Mammalia	Primates	Human Defensin-5	32	0	1	0	1	1	1	0	1	1	0
Macaca mulatta	defensins	Mammalia	Primates	Oral Mucosal Alpha-Defensin	32	0	1	0	1	1	1	0	1	0	0
Homo sapiens	defensins	Mammalia	Primates	Human Alpha-Defensin-6	32	0	1	0	1	1	0	0	0	0	0
Oryctolagus cuniculus	defensins	Mammalia	Lagomorpha	Corticostatin 1	34	0	1	1	0	0	0	1	0	0	0
Phaseolus vulgaris	defensins	Magnoliopsida	Fabales	White cloud bean defensin	47	0	1	0	0	0	0	1	1	0	0
Phormia terranovae	defensins	Insecta	Diptera	Phormicin peptide B	40	0	1	0	1	1	0	0	0	0	0
Solanum tuberosum	defensins	Magnoliopsida	Solanales	Pseudothionin-St1, Pth-St1	20	0	1	0	1	1	0	0	0	0	0
Mus musculus	defensins	Mammalia	Rodentia	Defensin-related cryptdin-6/12	33	0	1	0	1	1	1	0	0	0	0
Phlebotomus duboscqi	defensins	Insecta	Diptera	Defensin	40	0	1	0	1	1	0	0	1	0	0
Anomala cuprea	defensins	Insecta	Coleoptera	Defensin-A	43	0	1	0	1	1	0	0	0	0	0
Vicia faba	defensins	Magnoliopsida	Fabales	Fabatin-2	47	0	1	0	1	1	1	0	0	0	0
Oryctolagus cuniculus	defensins	Mammalia	Lagomorpha	Corticostatin-related peptide RK-1	32	0	1	0	1	0	1	0	0	0	0
Aptenodytes patagonicus	defensins	Aves	Sphenisciformes	Spheniscin-2	38	0	1	0	1	1	1	0	1	0	0
Dermacentor variabilis	defensins	Euchelicerata	Ixodida	Defensin	36	0	1	0	1	1	1	0	0	0	0
Stomoxys calcitrans	defensins	Insecta	Diptera	Defensin-1	46	0	1	0	1	0	1	0	0	0	0
Stomoxys calcitrans	defensins	Insecta	Diptera	Defensin 2a	10	0	1	0	1	0	1	0	0	0	0
Zophobas atratus	defensins	Insecta	Coleoptera	Defensin C	43	0	1	0	1	1	1	0	0	0	0
Anomala cuprea	defensins	Insecta	Coleoptera	Defensin-B	43	0	1	0	1	1	1	0	0	0	0
Allomyrina dichotoma	defensins	Insecta	Coleoptera	Defensin	43	0	1	0	1	1	0	0	0	0	0
Drosophila melanogaster	defensins	Insecta	Diptera	Defensin	40	0	1	0	1	1	0	0	0	0	0
Spinacia oleracea	defensins	Magnoliopsida	Caryophyllales	Defensin D6	24	0	1	0	1	1	1	0	0	0	0
Spinacia oleracea	defensins	Magnoliopsida	Caryophyllales	Defensin D7	38	0	1	0	1	1	1	0	0	0	0
Sarcophaga peregrina	defensins	Insecta	Diptera	Sapecin	40	0	1	0	1	1	1	0	0	0	0
Galleria mellonella	defensins	Insecta	Lepidoptera	Antifungal peptide gallerimycin	76	0	1	0	0	0	0	1	1	0	0
Aesculus hippocastanum	defensins	Magnoliopsida	Sapindales	Defensin AMP1 , Ah-Amp1	50	0	1	0	0	0	0	1	1	0	0
Arabidopsis thaliana	defensins	Magnoliopsida	Brassicales	Cysteine-rich antifungal protein 1 (At-AFP1)	51	0	1	0	0	0	0	1	1	0	0
Beta vulgaris	defensins	Magnoliopsida	Caryophyllales	Antifungal protein AX1	46	0	1	0	0	0	0	1	1	0	0
Clitoria ternatea	defensins	Magnoliopsida	Fabales	Defensin AMP1 , cysteine-rich antimicrobial protein	49	0	1	0	0	0	0	1	1	0	0
Heuchera sanguinea	defensins	Magnoliopsida	Saxifragales	Defensin AMP1	54	0	1	0	0	0	0	1	1	0	0
Petunia x	defensins	Magnoliopsida	Solanales	Floral defensin-like protein 1PhD1	47	0	1	0	0	0	0	1	1	0	0
Sinapis alba	defensins	Magnoliopsida	Brassicales	Cysteine-rich antifungal protein 1 (Sa-AFP1)	51	0	1	0	0	0	0	1	1	0	0
Sinapis alba	defensins	Magnoliopsida	Brassicales	Cysteine-rich antifungal protein 2 (Sa-AFP2)	51	0	1	0	0	0	0	1	1	0	0
Brassica napus	defensins	Magnoliopsida	Brassicales	Cysteine-rich antifungal protein 2 (Bn-AFP2)	23	0	1	0	0	0	0	1	1	0	0
Petunia x	defensins	Magnoliopsida	Solanales	Floral defensin-like protein 2	49	0	1	0	0	0	0	1	1	0	0
Raphanus sativus	defensins	Magnoliopsida	Brassicales	Cysteine-rich antifungal protein 2	51	0	1	0	0	0	0	1	1	0	0
Capsicum annuum	defensins	Magnoliopsida	Solanales	Defensin J1-1	48	0	1	0	0	0	0	1	1	0	0
Mus musculus	defensins	Mammalia	Rodentia	Beta-defensin 6	41	0	1	0	1	0	1	0	0	0	0
Mytilus galloprovincialis	defensins	Bivalvia	Mytiloida	Defensin MGD-1 precursor	38	0	1	0	1	1	1	0	0	0	0
Nicotiana alata	defensins	Magnoliopsida	Solanales	Flower-specific defensin precursor	47	0	1	0	0	0	0	1	1	0	0
Oryctes rhinoceros	defensins	Insecta	Coleoptera	Defensin precursor	9	0	1	0	1	1	1	0	0	0	0
Synthetic construct	defensins	Synthetic	Synthetic	Modified defensin	9	0	1	0	1	1	1	0	0	0	0
Synthetic construct	defensins	Synthetic	Synthetic	Modified defensin	9	0	1	0	1	1	1	0	0	0	0
Synthetic construct	defensins	Synthetic	Synthetic	Modified defensin	9	0	1	0	1	1	1	0	0	0	0
Synthetic construct	defensins	Synthetic	Synthetic	Modified defensin	9	0	1	0	1	1	1	0	0	0	0
Synthetic construct	defensins	Synthetic	Synthetic	Modified defensin	9	0	1	0	1	1	1	0	0	0	0
Pseudoplectania nigrella	defensins	Pezizomycetes	Pezizales	Plectasin	40	0	1	0	1	1	0	0	0	0	0
Tachypleus tridentatus	defensins	Euchelicerata	Xiphosurida	Big defensin	79	0	1	0	1	1	1	0	1	0	0
Vigna unguiculata	defensins	Magnoliopsida	Fabales	Cp-thionin-2	46	0	1	0	1	1	1	0	0	0	0
Crassostrea gigas	defensins	Bivalvia	Ostreoida	Recombinant Crassostrea Gigas Defensin	43	0	1	0	1	1	1	0	1	0	0
Struthio camelus	defensins	Aves	Struthioniformes	Ostricacin-1	36	0	1	0	1	1	1	0	0	0	0
Struthio camelus	defensins	Aves	Struthioniformes	Ostricacin-3	40	0	1	0	1	1	1	0	0	0	0
Struthio camelus	defensins	Aves	Struthioniformes	Ostricacin-4	42	0	1	0	1	1	1	0	0	0	0
Papio hamadryas	defensins	Mammalia	Primates	Defensin-1	32	0	1	0	1	1	1	0	1	0	0
Struthio camelus	defensins	Aves	Struthioniformes	Ostricacin-2	41	0	1	0	1	1	1	0	1	0	0
Oryctolagus cuniculus	defensins	Mammalia	Lagomorpha	RK-2	34	0	1	0	1	0	1	0	0	0	0
Caretta caretta	defensins	Reptilia	Testudines	Reptilian Defensin	36	0	1	0	1	0	1	0	0	1	0
Raphanus sativus	defensins	Magnoliopsida	Brassicales	Raphanus Sativus Antifungal Protein 1	51	0	1	0	0	0	0	1	1	0	0
Raphanus sativus	defensins	Magnoliopsida	Brassicales	Raphanus Sativus Antifungal Protein 2	36	0	1	0	0	0	0	1	1	0	0
Synthetic construct	defensins	Synthetic	Synthetic	ETD151	44	0	1	0	0	0	0	1	1	0	0
Synthetic construct	defensins	Synthetic	Synthetic	ETD131	44	0	1	0	0	0	0	1	1	0	0
Synthetic construct	defensins	Synthetic	Synthetic	ETD130	44	0	1	0	0	0	0	1	1	0	0
Synthetic construct	defensins	Synthetic	Synthetic	ETD140	44	0	1	0	0	0	0	1	1	0	0
Synthetic construct	defensins	Synthetic	Synthetic	ETD150	44	0	1	0	0	0	0	1	1	0	0
Synthetic construct	defensins	Synthetic	Synthetic	ETD152	44	0	1	0	0	0	0	1	1	0	0
Synthetic construct	defensins	Synthetic	Synthetic	ETD135	44	0	1	0	0	0	0	1	1	0	0
Synthetic construct	defensins	Synthetic	Synthetic	ETD132	44	0	1	0	0	0	0	1	1	0	0
Synthetic construct	defensins	Synthetic	Synthetic	ETD133	44	0	1	0	0	0	0	1	1	0	0
Synthetic construct	defensins	Synthetic	Synthetic	ETD134	44	0	1	0	0	0	0	1	1	0	0
Synthetic construct	defensins	Synthetic	Synthetic	ETD154	44	0	1	0	0	0	0	1	1	0	0
Synthetic construct	defensins	Synthetic	Synthetic	ETD156	44	0	1	0	0	0	0	1	1	0	0
Synthetic construct	defensins	Synthetic	Synthetic	ETD179	44	0	1	0	0	0	0	1	1	0	0
Gallus gallus	defensins	Aves	Galliformes	Gallinacin-4	38	0	1	1	0	0	0	1	0	0	0
Papio hamadryas	defensins	Mammalia	Primates	Defensin-3	32	0	1	0	1	1	1	0	1	0	0
Gallus gallus	defensins	Aves	Galliformes	Gallinacin-13	66	0	1	0	1	1	1	0	0	0	0
Holotrichia diomphalia	defensins	Insecta	Coleoptera	Holotricin-1	43	0	1	0	1	1	0	0	0	0	0
Dahlia merckii	defensins	Magnoliopsida	Asterales	DmAMP1	50	0	1	0	0	0	0	1	1	0	0
Palomena prasina	defensins	Insecta	Hemiptera	Defensin	43	1	0	0	1	1	1	0	0	0	0
Macaca mulatta	defensins	Mammalia	Primates	Sperm associated antigen 11 isoform E	62	1	0	1	0	0	0	1	0	0	0
Mus musculus	defensins	Mammalia	Rodentia	Defensin-related cryptdin 4	32	1	0	1	0	0	0	1	0	0	0
Bos taurus	defensins	Mammalia	Artiodactyla	Beta-defensin C7 precursor	35	1	0	0	1	0	1	0	0	0	0
Oncorhynchus mykiss	defensins	Teleostei	Salmoniformes	Beta-defensin 1	60	1	0	1	0	0	0	1	0	0	0
Macaca mulatta	defensins	Mammalia	Primates	Alpha-defensin 2	52	1	0	1	0	0	0	1	0	0	0
Mus musculus	defensins	Mammalia	Rodentia	DFR10_MOUSE Defensin-related cryptdin, related sequence 10 precursor	21	1	0	1	0	0	0	1	0	0	0
Bubalus bubalis	defensins	Mammalia	Artiodactyla	Lingual antimicrobial peptide	40	1	0	1	0	0	0	1	0	0	0
Macaca mulatta	defensins	Mammalia	Primates	Beta-defensin 2	36	1	0	1	0	0	0	1	0	0	0
Anas platyrhynchos	defensins	Aves	Anseriformes	Beta defensin-6-like antimicrobial peptide	36	1	0	1	0	0	0	1	0	0	0
Capra hircus	defensins	Mammalia	Artiodactyla	Lingual antimicrobial peptide	36	1	0	1	0	0	0	1	0	0	0
Bubalus bubalis	defensins	Mammalia	Artiodactyla	Lingual antimicrobial peptide	36	1	0	1	0	0	0	1	0	0	0
Mytilus galloprovincialis	defensins	Bivalvia	Mytilida	Antimicrobial peptide MGD2b	82	1	0	1	0	0	0	1	0	0	0
Pan troglodytes	defensins	Mammalia	Primates	Sperm associated antigen 11 isoform D / E	62	1	0	1	0	0	0	1	0	0	0
Anopheles gambiae	defensins	Insecta	Diptera	Def-Acaa	29	1	0	0	1	1	0	0	0	0	0
Anopheles gambiae	defensins	Insecta	Diptera	Def-Aaa From The Insect Anopheles Gambiae	40	1	0	0	1	1	0	0	0	0	0
Anopheles gambiae	defensins	Insecta	Diptera	Def-Daa	29	1	0	0	1	1	0	0	0	0	0
Anopheles gambiae	defensins	Insecta	Diptera	Def-Bat	34	1	0	0	1	1	0	0	0	0	0
Anopheles gambiae	defensins	Insecta	Diptera	Def-Bbb	33	1	0	0	1	1	0	0	0	0	0
Mus musculus	defensins	Mammalia	Rodentia	Beta-defensin 39	36	1	0	1	0	0	0	1	0	0	0
Gallus gallus	defensins	Aves	Galliformes	Beta-defensin 5	38	1	0	1	0	0	0	1	0	0	0
Gallus gallus	defensins	Aves	Galliformes	Beta-defensin 10	37	1	0	1	0	0	0	1	0	0	0
Mus musculus	defensins	Mammalia	Rodentia	Defensin related cryptdin	23	1	0	1	0	0	0	1	0	0	0
Mus musculus	defensins	Mammalia	Rodentia	Beta-defensin 14	45	1	0	1	0	0	0	1	0	0	0
Mus musculus	defensins	Mammalia	Rodentia	Beta-defensin 37	36	1	0	1	0	0	0	1	0	0	0
Mus musculus	defensins	Mammalia	Rodentia	Beta-defensin 10	50	1	0	1	0	0	0	1	0	0	0
Macaca mulatta	defensins	Mammalia	Primates	B-defensin2-like protein 4	36	1	0	1	0	0	0	1	0	0	0
Macaca mulatta	defensins	Mammalia	Primates	B-defensin2-like protein 2	36	1	0	1	0	0	0	1	0	0	0
Macaca mulatta	defensins	Mammalia	Primates	B-defensin2-like protein 1	36	1	0	1	0	0	0	1	0	0	0
Gallus gallus	defensins	Aves	Galliformes	Gal 9	36	0	1	1	0	0	0	1	0	0	0
Gallus gallus	defensins	Aves	Galliformes	Gal 3	32	1	0	1	0	0	0	1	0	0	0
Sus scrofa	defensins	Mammalia	Artiodactyla	TPA_exp: EP2E protein	35	1	0	1	0	0	0	1	0	0	0
Mus musculus	defensins	Mammalia	Rodentia	Cryptdin related sequence peptide	38	1	0	1	0	0	0	1	0	0	0
Mus musculus	defensins	Mammalia	Rodentia	Beta-defensin 34	61	1	0	1	0	0	0	1	0	0	0
Mus musculus	defensins	Mammalia	Rodentia	Beta-defensin 11	54	1	0	1	0	0	0	1	0	0	0
Mus musculus	defensins	Mammalia	Rodentia	Beta defensin 2	51	1	0	1	0	0	0	1	0	0	0
Canis lupus	defensins	Mammalia	Carnivora	Beta-defensin 127	58	1	0	1	0	0	0	1	0	0	0
Canis lupus	defensins	Mammalia	Carnivora	Beta-defensin 124	52	1	0	1	0	0	0	1	0	0	0
Canis lupus	defensins	Mammalia	Carnivora	Beta-defensin 102	38	1	0	1	0	0	0	1	0	0	0
Synthetic construct	defensins	Synthetic	Synthetic	Defensin, beta 103B	36	1	0	1	0	0	0	1	0	0	0
Equus asinus	defensins	Mammalia	Perissodactyla	Beta-defensin 1	36	1	0	1	0	0	0	1	0	0	0
Homo sapiens	defensins	Mammalia	Primates	Defensin, beta 107B	44	1	0	1	0	0	0	1	0	0	0
Homo sapiens	defensins	Mammalia	Primates	Defensin, beta 106B	45	0	1	1	0	0	0	1	0	0	0
Gorilla gorilla	defensins	Mammalia	Primates	Beta defensin 103	36	1	0	1	0	0	0	1	0	0	0
Pongo pygmaeus	defensins	Mammalia	Primates	Beta defensin 2	36	1	0	1	0	0	0	1	0	0	0
Macaca fascicularis	defensins	Mammalia	Primates	Beta-defensin 1	36	1	0	1	0	0	0	1	0	0	0
Bos taurus	defensins	Mammalia	Artiodactyla	Beta defensin 4	32	1	0	1	0	0	0	1	0	0	0
Bos taurus	defensins	Mammalia	Artiodactyla	Defensin beta 1	36	1	0	1	0	0	0	1	0	0	0
Equus caballus	defensins	Mammalia	Perissodactyla	Beta defensin 2	36	1	0	1	0	0	0	1	0	0	0
Rattus norvegicus	defensins	Mammalia	Rodentia	Sperm-associated antigen 11 variant C isoform 1	34	1	0	1	0	0	0	1	0	0	0
Macaca mulatta	defensins	Mammalia	Primates	Defensin, beta 103A	36	1	0	1	0	0	0	1	0	0	0
Capra hircus	defensins	Mammalia	Artiodactyla	Beta defensin	36	1	0	1	0	0	0	1	0	0	0
Sus scrofa	defensins	Mammalia	Artiodactyla	Beta-defensin 2	36	1	0	1	0	0	0	1	0	0	0
Papio anubis	defensins	Mammalia	Primates	TPA_exp: DEFB103-like protein	36	1	0	0	1	1	0	0	1	1	0
Papio anubis	defensins	Mammalia	Primates	TPA_exp: DEFB4-like protein	40	1	0	0	1	1	0	0	1	1	0
Pan troglodytes	defensins	Mammalia	Primates	Beta-defensin 103	36	1	0	1	0	0	0	1	0	0	0
Canis lupus	defensins	Mammalia	Carnivora	Sperm-associated antigen 11 variant E	35	1	0	1	0	0	0	1	0	0	0
Canis lupus	defensins	Mammalia	Carnivora	Beta-defensin 1	35	1	0	1	0	0	0	1	0	0	0
Bubalus bubalis	defensins	Mammalia	Artiodactyla	Enteric beta defensin	36	1	0	1	0	0	0	1	0	0	0
Bubalus bubalis	defensins	Mammalia	Artiodactyla	Tracheal antimicrobial peptide	36	1	0	1	0	0	0	1	0	0	0
Bos taurus	defensins	Mammalia	Artiodactyla	Lingual antimicrobial peptide	36	0	1	0	0	0	0	1	1	0	0
Bos taurus	defensins	Mammalia	Artiodactyla	Beta-defensin 5	36	0	1	1	0	0	0	1	0	0	0
Rangifer tarandus	defensins	Mammalia	Artiodactyla	Beta-defensin 1	35	1	0	1	0	0	0	1	0	0	0
Aedes albopictus	defensins	Insecta	Diptera	Defensin	31	1	0	1	0	0	0	1	0	0	0
Mus musculus	defensins	Mammalia	Rodentia	Cryptdin related sequence peptide	38	1	0	1	0	0	0	1	0	0	0
Mus musculus	defensins	Mammalia	Rodentia	Cryptdin related sequence peptide	38	1	0	1	0	0	0	1	0	0	0
Bubalus bubalis	defensins	Mammalia	Artiodactyla	Neutrophil beta-defensin 4	36	1	0	1	0	0	0	1	0	0	0
Mus musculus	defensins	Mammalia	Rodentia	Beta defensin 39	51	1	0	0	1	1	1	0	0	0	0
Pan troglodytes	defensins	Mammalia	Primates	Beta-defensin 4	36	1	0	1	0	0	0	1	0	0	0
Homo sapiens	defensins	Mammalia	Primates	Beta - defensin 105A	51	1	0	1	0	0	0	1	0	0	0
Ixodes ricinus	defensins	Euchelicerata	Ixodida	Defensin	76	1	0	1	0	0	0	1	0	0	0
Ixodes ricinus	defensins	Euchelicerata	Ixodida	Defensin 2	74	1	0	1	0	0	0	1	0	0	0
Triatoma infestans	defensins	Insecta	Hemiptera	Defensin	33	1	0	1	0	0	0	1	0	0	0
Vigna radiata	defensins	Magnoliopsida	Fabales	Plant Defensin	46	1	0	1	0	0	0	1	0	0	0
Nicotiana tabacum	defensins	Magnoliopsida	Solanales	Nad1	47	1	0	0	0	0	0	1	1	0	0
Ornithodoros moubata	defensins	Euchelicerata	Ixodida	Defensin	37	1	0	1	0	0	0	1	0	0	0
Ornithodoros moubata	defensins	Euchelicerata	Ixodida	Defensin B	37	1	0	1	0	0	0	1	0	0	0
Ornithodoros moubata	defensins	Euchelicerata	Ixodida	Defensin C	37	1	0	1	0	0	0	1	0	0	0
Ornithodoros moubata	defensins	Euchelicerata	Ixodida	Defensin D	37	1	0	1	0	0	0	1	0	0	0
Capsicum annuum	defensins	Magnoliopsida	Solanales	Defensin J1-2	47	1	0	0	0	0	0	1	1	0	0
Phyllomedusa hypochondrialis	dermaseptins	Amphibia	Anura	Dermaseptin-1, DShypo 01	25	0	1	0	1	1	1	0	0	0	0
Phyllomedusa bicolor	dermaseptins	Amphibia	Anura	Dermatoxin	32	0	1	0	1	1	1	0	0	0	0
Phyllomedusa bicolor	dermaseptins	Amphibia	Anura	Dermaseptin-B3	28	0	1	0	1	1	1	0	0	0	0
Phyllomedusa bicolor	dermaseptins	Amphibia	Anura	Dermaseptin-B4	28	0	1	0	1	1	1	0	0	0	0
Phyllomedusa bicolor	dermaseptins	Amphibia	Anura	Phylloxin	19	0	1	0	1	1	1	0	0	0	0
Phyllomedusa bicolor	dermaseptins	Amphibia	Anura	Dermaseptin B2	31	0	1	0	1	1	1	0	1	0	0
Phyllomedusa bicolor	dermaseptins	Amphibia	Anura	Dermaseptin-like PBN2	26	0	1	0	1	1	1	0	1	0	0
Phyllomedusa bicolor	dermaseptins	Amphibia	Anura	PBN1	19	0	1	1	0	0	0	1	0	0	0
Phyllomedusa sauvagii	dermaseptins	Amphibia	Anura	Dermaseptin-1	34	0	1	0	1	1	1	0	1	0	0
Phyllomedusa bicolor	dermaseptins	Amphibia	Anura	Dermaseptin-B5	26	0	1	0	1	1	1	0	0	0	0
Phyllomedusa distincta	dermaseptins	Amphibia	Anura	Dermadistinctin-K	33	0	1	0	1	1	1	0	1	0	0
Phyllomedusa distincta	dermaseptins	Amphibia	Anura	Dermadistinctin-L	28	0	1	0	1	1	1	0	0	0	0
Phyllomedusa distincta	dermaseptins	Amphibia	Anura	Dermadistinctin-M	31	0	1	0	1	1	1	0	0	0	0
Phyllomedusa distincta	dermaseptins	Amphibia	Anura	Dermadistinctin-Q1	30	0	1	0	1	1	1	0	0	0	0
Phyllomedusa distincta	dermaseptins	Amphibia	Anura	Dermadistinctin-Q2	25	0	1	0	1	1	1	0	0	0	0
Phyllomedusa sauvagii	dermaseptins	Amphibia	Anura	Dermaseptin-2	34	0	1	0	0	0	0	1	1	0	0
Phyllomedusa sauvagii	dermaseptins	Amphibia	Anura	Dermaseptin-3	30	0	1	0	0	0	0	1	1	1	0
Phyllomedusa sauvagii	dermaseptins	Amphibia	Anura	Dermaseptin-4	27	0	1	0	1	1	1	0	1	1	0
Phyllomedusa sauvagii	dermaseptins	Amphibia	Anura	Dermaseptin-5	29	0	1	0	0	0	0	1	1	0	0
Phyllomedusa bicolor	dermaseptins	Amphibia	Anura	Adenoregulin	33	0	1	0	1	0	1	0	1	0	0
Litoria fallax	dermaseptins	Amphibia	Anura	Fallaxidin 4.1	21	0	1	0	1	1	0	0	0	0	0
Phyllomedusa bicolor	dermaseptins	Amphibia	Anura	Dermaseptin-3	30	0	1	0	1	1	1	0	0	0	0
Phyllomedusa oreades	dermaseptins	Amphibia	Anura	Dermaseptin-01	29	0	1	0	1	1	1	0	0	0	0
Phyllomedusa azurea	dermaseptins	Amphibia	Anura	Dermaseptin-H5	25	0	1	0	1	1	1	0	0	0	0
Phyllomedusa azurea	dermaseptins	Amphibia	Anura	Dermaseptin-H4	25	0	1	0	1	1	1	0	0	0	0
Agalychnis callidryas	dermaseptins	Amphibia	Anura	Dermaseptin-like precursor DRP-AC-1	26	1	0	1	0	0	0	1	0	0	0
Agalychnis callidryas	dermaseptins	Amphibia	Anura	Dermaseptin-like precursor DRP-AC-2	26	1	0	1	0	0	0	1	0	0	0
Agalychnis callidryas	dermaseptins	Amphibia	Anura	Dermaseptin-like precursor DRP-AC-3	30	1	0	1	0	0	0	1	0	0	0
Phyllomedusa azurea	dermaseptins	Amphibia	Anura	DMS2_PHYHZ Dermaseptin-H2	28	1	0	1	0	0	0	1	0	0	0
Phyllomedusa azurea	dermaseptins	Amphibia	Anura	Dermaseptin-H1	29	1	0	0	1	1	1	0	0	0	0
Phyllomedusa bicolor	dermaseptins	Amphibia	Anura	Dermaseptin B1	27	1	0	0	0	0	0	1	1	0	0
Phyllomedusa sauvagii	dermaseptins	Amphibia	Anura	Dermaseptin S13	51	1	0	1	0	0	0	1	0	0	0
Phyllomedusa sauvagii	dermaseptins	Amphibia	Anura	Dermaseptin S12	51	1	0	1	0	0	0	1	0	0	0
Phyllomedusa sauvagii	dermaseptins	Amphibia	Anura	Dermaseptin S11	53	1	0	1	0	0	0	1	0	0	0
Phyllomedusa sauvagii	dermaseptins	Amphibia	Anura	Dermaseptin S10	48	1	0	1	0	0	0	1	0	0	0
Phyllomedusa sauvagii	dermaseptins	Amphibia	Anura	Dermaseptin S9	47	1	0	1	0	0	0	1	0	0	0
Pachymedusa dacnicolor	dermaseptins	Amphibia	Anura	Dermaseptin PD-1-5	30	1	0	0	1	1	1	0	0	0	0
Agalychnis annae	dermaseptins	Amphibia	Anura	Dermaseptin AA-2-5	26	1	0	0	1	1	1	0	0	0	0
Pachymedusa dacnicolor	dermaseptins	Amphibia	Anura	Dermaseptin PD-2-2	31	1	0	0	1	1	1	0	0	0	0
Agalychnis annae	dermaseptins	Amphibia	Anura	Dermaseptin AA-3-1	27	1	0	0	1	1	1	0	0	0	0
Pachymedusa dacnicolor	dermaseptins	Amphibia	Anura	Dermaseptin PD-3-3	33	1	0	0	1	1	1	0	0	0	0
Agalychnis annae	dermaseptins	Amphibia	Anura	Dermaseptin AA-3-3	26	1	0	0	1	1	1	0	0	0	0
Pachymedusa dacnicolor	dermaseptins	Amphibia	Anura	Dermaseptin PD-3-6	23	1	0	0	1	1	1	0	0	0	0
Agalychnis annae	dermaseptins	Amphibia	Anura	Dermaseptin AA-3-4	27	1	0	0	1	1	1	0	0	0	0
Pachymedusa dacnicolor	dermaseptins	Amphibia	Anura	Dermaseptin PD-3-7	24	1	0	0	1	1	1	0	0	0	0
Agalychnis annae	dermaseptins	Amphibia	Anura	Dermaseptin AA-3-6	32	1	0	0	1	1	1	0	0	0	0
Phyllomedusa bicolor	dermaseptins	Amphibia	Anura	Dermaseptin-B6	24	1	0	0	1	1	1	0	0	0	0
Phyllomedusa azurea	dermaseptins	Amphibia	Anura	Dermaseptin - H3	21	1	0	0	1	1	1	0	0	0	0
Phyllomedusa hypochondrialis	dermaseptins	Amphibia	Anura	Dermaseptin-7	33	1	0	1	0	0	0	1	0	0	0
Phyllomedusa bicolor	dermaseptins	Amphibia	Anura	Dermaseptin DRG2	30	1	0	1	0	0	0	1	0	0	0
Phyllomedusa bicolor	dermaseptins	Amphibia	Anura	Dermaseptin DRG1	33	1	0	1	0	0	0	1	0	0	0
Agalychnis annae	dermaseptins	Amphibia	Anura	DermaseptinAA-1-1	30	1	0	0	1	1	1	0	0	0	0
Phyllomedusa hypochondrialis	dermaseptins	Amphibia	Anura	Dermaseptin-6	33	1	0	1	0	0	0	1	0	0	0
Phyllomedusa hypochondrialis	dermaseptins	Amphibia	Anura	Dermaseptin-4	33	1	0	1	0	0	0	1	0	0	0
Phyllomedusa hypochondrialis	dermaseptins	Amphibia	Anura	Dermaseptin-3	34	1	0	1	0	0	0	1	0	0	0
Phyllomedusa hypochondrialis	dermaseptins	Amphibia	Anura	Dermaseptin-2	28	1	0	1	0	0	0	1	0	0	0
Phyllomedusa hypochondrialis	dermaseptins	Amphibia	Anura	Dermaseptin-5	29	0	1	0	1	1	1	0	0	0	0
Phyllomedusa tomopterna	dermaseptins	Amphibia	Anura	Dermaseptin-1	27	1	0	1	0	0	0	1	0	0	0
Phyllomedusa sauvagei	dermaseptins	Amphibia	Anura	Dermaseptin-S9	24	0	1	0	1	1	1	0	0	0	0
Phyllomedusa sauvagei	dermaseptins	Amphibia	Anura	Dermaseptin-S6	33	0	1	1	0	0	0	1	0	0	0
Phyllomedusa sauvagei	dermaseptins	Amphibia	Anura	Dermaseptin-S7	28	0	1	1	0	0	0	1	0	0	0
Phyllomedusa sauvagei	dermaseptins	Amphibia	Anura	Dermaseptin-S8	31	0	1	1	0	0	0	1	0	0	0
Phyllomedusa bicolor	dermaseptins	Amphibia	Anura	Dermaseptin-B8	29	1	0	1	0	0	0	1	0	0	0
Phyllomedusa bicolor	dermaseptins	Amphibia	Anura	Plasticin-B1a	23	0	1	1	0	0	0	1	0	0	0
Phyllomedusa sauvagei	dermaseptins	Amphibia	Anura	Dermaseptin-S11	30	0	1	1	0	0	0	1	0	0	0
Phyllomedusa sauvagei	dermaseptins	Amphibia	Anura	Dermaseptin-S12	25	0	1	1	0	0	0	1	0	0	0
Phyllomedusa sauvagei	dermaseptins	Amphibia	Anura	Dermaseptin-S13	25	0	1	1	0	0	0	1	0	0	0
Phyllomedusa hypochondrialis	dermaseptins	Amphibia	Anura	Dermaseptin-H2	28	0	1	1	0	0	0	1	0	0	0
Phyllomedusa hypochondrialis	dermaseptins	Amphibia	Anura	Dermaseptin-H7	25	1	0	1	0	0	0	1	0	0	0
Phyllomedusa hypochondrialis	dermaseptins	Amphibia	Anura	Dermaseptin-LI1	28	1	0	1	0	0	0	1	0	0	0
Hylomantis lemur	dermaseptins	Amphibia	Anura	Dermaseptin-L1	32	0	1	0	1	0	1	0	1	0	0
Agalychnis litodryas	dermaseptins	Amphibia	Anura	Dermaseptin-C3	27	1	0	1	0	0	0	1	0	0	0
Phyllomedusa hypochondrialis	dermaseptins	Amphibia	Anura	Dermaseptin H4	28	0	1	0	1	1	1	0	0	0	0
Phyllomedusa hypochondrialis	dermaseptins	Amphibia	Anura	Dermaseptin H5	28	0	1	0	1	1	1	0	0	0	0
Pachymedusa dacnicolor	dermaseptins	Amphibia	Anura	Dermaseptin DA4	32	0	1	1	0	0	0	1	0	0	0
Phyllomedusa tarsius	dermaseptins	Amphibia	Anura	Dermaseptin-7	31	0	1	0	1	1	1	0	0	0	0
Phyllomedusa tarsius	dermaseptins	Amphibia	Anura	Dermaseptin-8	32	0	1	0	1	1	1	0	0	0	0
Schistosoma mansoni	dermaseptins	Trematoda	Strigeatida	Dermaseptin-like peptide	27	0	1	0	1	1	0	0	1	0	0
Phyllomedusa tarsius	dermaseptins	Amphibia	Anura	Dermaseptin-3	30	0	1	0	1	1	1	0	1	0	0
Phyllomedusa tarsius	dermaseptins	Amphibia	Anura	Dermaseptin-5	25	0	1	0	1	1	1	0	1	0	0
Phyllomedusa tarsius	dermaseptins	Amphibia	Anura	Dermaseptin-4	23	0	1	0	1	1	1	0	0	0	0
Phasmahyla jandaia	dermaseptins	Amphibia	Anura	Dermatoxin-J1	32	1	0	1	0	0	0	1	0	0	0
Phasmahyla jandaia	dermaseptins	Amphibia	Anura	Dermatoxin-J2	32	1	0	1	0	0	0	1	0	0	0
Phasmahyla jandaia	dermaseptins	Amphibia	Anura	Dermatoxin-J3	32	1	0	1	0	0	0	1	0	0	0
Phasmahyla jandaia	dermaseptins	Amphibia	Anura	Dermaseptin-J10	30	1	0	1	0	0	0	1	0	0	0
Phasmahyla jandaia	dermaseptins	Amphibia	Anura	Dermaseptin-J1	26	1	0	1	0	0	0	1	0	0	0
Phasmahyla jandaia	dermaseptins	Amphibia	Anura	Dermaseptin-J2	26	1	0	1	0	0	0	1	0	0	0
Phasmahyla jandaia	dermaseptins	Amphibia	Anura	Dermaseptin-J3	26	1	0	1	0	0	0	1	0	0	0
Phyllomedusa burmeisteri	dermaseptins	Amphibia	Anura	Dermaseptin III-like peptide	23	1	0	1	0	0	0	1	0	0	0
Phasmahyla jandaia	dermaseptins	Amphibia	Anura	Dermaseptin-J4	26	1	0	1	0	0	0	1	0	0	0
Phyllomedusa burmeisteri	dermaseptins	Amphibia	Anura	Dermaseptin DRS-DI4-like peptide	28	1	0	0	1	1	1	0	0	0	0
Phasmahyla jandaia	dermaseptins	Amphibia	Anura	Dermaseptin-J5	29	1	0	1	0	0	0	1	0	0	0
Phasmahyla jandaia	dermaseptins	Amphibia	Anura	Dermaseptin-J6	29	1	0	1	0	0	0	1	0	0	0
Phasmahyla jandaia	dermaseptins	Amphibia	Anura	Dermaseptin-J7	33	1	0	1	0	0	0	1	0	0	0
Phasmahyla jandaia	dermaseptins	Amphibia	Anura	Dermaseptin-J8	29	1	0	1	0	0	0	1	0	0	0
Phyllomedusa burmeisteri	dermaseptins	Amphibia	Anura	Dermaseptin DS VIII-like peptide	33	1	0	1	0	0	0	1	0	0	0
Phasmahyla jandaia	dermaseptins	Amphibia	Anura	Dermaseptin-J9	29	1	0	1	0	0	0	1	0	0	0
Hypsiboas raniceps	dermaseptins	Amphibia	Anura	Raniseptin-2	29	1	0	1	0	0	0	1	0	0	0
Hypsiboas raniceps	dermaseptins	Amphibia	Anura	Raniseptin-3	28	1	0	1	0	0	0	1	0	0	0
Hypsiboas raniceps	dermaseptins	Amphibia	Anura	Raniseptin-4	29	1	0	1	0	0	0	1	0	0	0
Hypsiboas raniceps	dermaseptins	Amphibia	Anura	Raniseptin-5	29	1	0	1	0	0	0	1	0	0	0
Hypsiboas raniceps	dermaseptins	Amphibia	Anura	Raniseptin-6	29	1	0	1	0	0	0	1	0	0	0
Hypsiboas raniceps	dermaseptins	Amphibia	Anura	Raniseptin-7	29	1	0	1	0	0	0	1	0	0	0
Hypsiboas raniceps	dermaseptins	Amphibia	Anura	Raniseptin-8	29	1	0	1	0	0	0	1	0	0	0
Hypsiboas raniceps	dermaseptins	Amphibia	Anura	Raniseptin-9	28	1	0	1	0	0	0	1	0	0	0
Phyllomedusa tarsius	dermaseptins	Amphibia	Anura	Dermaseptin-1	29	0	1	0	0	0	0	1	1	0	0
Phyllomedusa tarsius	dermaseptins	Amphibia	Anura	Dermaseptin-2	28	0	1	0	0	0	0	1	1	0	0
Phyllomedusa tarsius	dermaseptins	Amphibia	Anura	Dermaseptin-6	28	0	1	0	0	0	0	1	1	0	0
Agalychnis callidryas	dermaseptins	Amphibia	Anura	ARP-AC1	81	1	0	1	0	0	0	1	0	0	0
Agalychnis callidryas	dermaseptins	Amphibia	Anura	DRP-AC1	75	1	0	1	0	0	0	1	0	0	0
Phyllomedusa nordestina	dermaseptins	Amphibia	Anura	Dermaseptin	73	1	0	1	0	0	0	1	0	0	0
Phyllomedusa bicolor	dermaseptins	Amphibia	Anura	Dermaseptin-B1	78	1	0	1	0	0	0	1	0	0	0
Phyllomedusa bicolor	dermaseptins	Amphibia	Anura	Dermaseptin-B6	71	1	0	1	0	0	0	1	0	0	0
Phyllomedusa hypochondrialis	dermaseptins	Amphibia	Anura	Dermaseptin H2 protein	76	1	0	1	0	0	0	1	0	0	0
Phyllomedusa hypochondrialis	dermaseptins	Amphibia	Anura	Dermaseptin H1 protein	76	1	0	1	0	0	0	1	0	0	0
Phyllomedusa sauvagei	dermaseptins	Amphibia	Anura	Dermaseptin sI	79	1	0	1	0	0	0	1	0	0	0
Phyllomedusa sauvagei	dermaseptins	Amphibia	Anura	Dermaseptin sVIII	79	1	0	1	0	0	0	1	0	0	0
Phyllomedusa sauvagei	dermaseptins	Amphibia	Anura	Dermaseptin sVII	76	1	0	1	0	0	0	1	0	0	0
Phyllomedusa sauvagei	dermaseptins	Amphibia	Anura	Dermaseptin sVI	81	1	0	1	0	0	0	1	0	0	0
Homo sapiens	dermicidins	Mammalia	Primates	Dermcidin	47	0	1	0	1	1	1	0	1	0	0
Rana sevosa	esculentins	Amphibia	Anura	Esculentin-1SEA	46	0	1	0	1	1	1	0	0	0	0
Rana sevosa	esculentins	Amphibia	Anura	Esculentin-1SEB	46	0	1	0	1	1	1	0	0	0	0
Rana sevosa	esculentins	Amphibia	Anura	Esculentin-2SE	37	0	1	0	1	1	1	0	0	0	0
Rana luteiventris	esculentins	Amphibia	Anura	Esculentin-2L	37	0	1	0	1	1	1	0	1	0	0
Rana berlandieri	esculentins	Amphibia	Anura	Esculentin-2B	37	0	1	0	1	1	1	0	1	0	0
Rana pipiens	esculentins	Amphibia	Anura	Esculentin-2P	37	0	1	0	1	0	1	0	0	0	0
Rana esculenta	esculentins	Amphibia	Anura	Esculentin-1	46	0	1	0	1	1	1	0	1	0	0
Rana esculenta	esculentins	Amphibia	Anura	Esculentin-1A	46	0	1	0	1	1	1	0	0	0	0
Rana esculenta	esculentins	Amphibia	Anura	Esculentin-2A	37	0	1	0	1	1	1	0	0	0	0
Rana esculenta	esculentins	Amphibia	Anura	Esculentin-2B	37	0	1	0	1	1	1	0	0	0	0
Odorrana schmackeri	esculentins	Amphibia	Anura	Esculentin-2S	37	0	1	1	0	0	0	1	0	0	0
Rana esculenta	esculentins	Amphibia	Anura	Esculentin-1B precursor	46	0	1	0	1	1	1	0	0	0	0
Rana grahami	esculentins	Amphibia	Anura	Esculentin-IGra	46	0	1	0	1	1	1	0	1	0	0
Rana grahami	esculentins	Amphibia	Anura	Brevinin -2 Gra , Brevinin-2E-OG1, Brevinin-2E-OG6	33	0	1	0	1	1	1	0	1	0	0
Rana grahami	esculentins	Amphibia	Anura	Esculentin-2-OG10	37	0	1	0	1	1	1	0	1	0	0
Rana hosii	esculentins	Amphibia	Anura	Esculentin-2HSa	37	0	1	0	1	1	1	0	0	0	0
Rana hosii	esculentins	Amphibia	Anura	Esculentin-1HSa	46	0	1	0	1	1	1	0	0	0	0
Odorrana versabilis	esculentins	Amphibia	Anura	Esculentin-2Vb	37	1	0	1	0	0	0	1	0	0	0
Odorrana versabilis	esculentins	Amphibia	Anura	Esculentin-1Vb	46	1	0	1	0	0	0	1	0	0	0
Rana saharica	esculentins	Amphibia	Anura	Esculentin-1	46	1	0	1	0	0	0	1	0	0	0
Rana saharica	esculentins	Amphibia	Anura	Esculentin-1B	46	1	0	1	0	0	0	1	0	0	0
Rana ridibunda	esculentins	Amphibia	Anura	Esculentin-2R	36	1	0	1	0	0	0	1	0	0	0
Rana ridibunda	esculentins	Amphibia	Anura	Esculentin-2Rb	37	1	0	1	0	0	0	1	0	0	0
Rana ridibunda	esculentins	Amphibia	Anura	Esculentin-2Ra	37	1	0	1	0	0	0	1	0	0	0
Rana ridibunda	esculentins	Amphibia	Anura	Esculentin-1a/b	46	1	0	0	1	1	1	0	0	0	0
Rana ridibunda	esculentins	Amphibia	Anura	Esculentin-1R	46	1	0	0	1	1	1	0	0	0	0
Rana grahami	esculentins	Amphibia	Anura	Esculentin-2-OG5 antimicrobial peptide	37	1	0	1	0	0	0	1	0	0	0
Rana grahami	esculentins	Amphibia	Anura	Esculentin-2-OG3 antimicrobial peptide	32	1	0	1	0	0	0	1	0	0	0
Rana grahami	esculentins	Amphibia	Anura	Esculentin-2-OG11 antimicrobial peptide	37	1	0	1	0	0	0	1	0	0	0
Odorrana hainanensis	esculentins	Amphibia	Anura	Esculentin-2V-HN1 antimicrobial peptide precursor	36	1	0	1	0	0	0	1	0	0	0
Odorrana margaretae	esculentins	Amphibia	Anura	Esculentin-2-MG1 antimicrobial peptide precursor	26	1	0	1	0	0	0	1	0	0	0
Amolops chunganensis	esculentins	Amphibia	Anura	Esculentin-2CG1 antimicrobial peptide precursor	76	1	0	1	0	0	0	1	0	0	0
Hylarana spinulosa	esculentins	Amphibia	Anura	Esculentin-2LTb-SN1 antimicrobial peptide precursor	34	1	0	1	0	0	0	1	0	0	0
Hylarana spinulosa	esculentins	Amphibia	Anura	Esculentin-2SN1 antimicrobial peptide precursor	20	1	0	1	0	0	0	1	0	0	0
Odorrana hainanensis	esculentins	Amphibia	Anura	Esculentin-1V-HN1 antimicrobial peptide precursor	45	1	0	1	0	0	0	1	0	0	0
Odorrana margaretae	esculentins	Amphibia	Anura	Esculentin-1-OG2 antimicrobial peptide precursor	45	1	0	1	0	0	0	1	0	0	0
Amolops mantzorum	esculentins	Amphibia	Anura	Esculentin-2MT2 antimicrobial peptide precursor	34	1	0	1	0	0	0	1	0	0	0
Amolops mantzorum	esculentins	Amphibia	Anura	Esculentin-2MT3 antimicrobial peptide precursor	34	1	0	1	0	0	0	1	0	0	0
Odorrana andersonii	esculentins	Amphibia	Anura	Esculentin-2-RA2 peptide precursor	36	1	0	1	0	0	0	1	0	0	0
Odorrana andersonii	esculentins	Amphibia	Anura	Esculentin-1-RA8 peptide precursor	45	1	0	1	0	0	0	1	0	0	0
Odorrana andersonii	esculentins	Amphibia	Anura	Esculentin-1-RA6 peptide precursor	45	1	0	1	0	0	0	1	0	0	0
Pelophylax nigromaculatus	esculentins	Amphibia	Anura	Esculentin-2N protein precursor, partial	26	1	0	1	0	0	0	1	0	0	0
Pelophylax nigromaculatus	esculentins	Amphibia	Anura	Esculentin-2N protein precursor, partial	36	1	0	1	0	0	0	1	0	0	0
Pelophylax nigromaculatus	esculentins	Amphibia	Anura	Esculentin-1N protein precursor, partial	45	1	0	1	0	0	0	1	0	0	0
Rana palustris	esculentins	Amphibia	Anura	Esculentin-1PLa	46	0	1	0	1	1	1	0	0	0	0
Rana palustris	esculentins	Amphibia	Anura	Esculentin-2PLa	37	0	1	0	1	1	1	0	1	0	0
Rana areolata	esculentins	Amphibia	Anura	Esculentin-1ARa	46	0	1	0	1	1	1	0	0	0	0
Rana areolata	esculentins	Amphibia	Anura	Esculentin-1ARb	46	0	1	0	1	1	1	0	0	0	0
Odorrana livida	esculentins	Amphibia	Anura	Lividin-4	37	0	1	1	0	0	0	1	0	0	0
Rana capito	esculentins	Amphibia	Anura	Esculentin-2Wa	37	1	0	0	1	1	1	0	1	0	0
Rana capito	esculentins	Amphibia	Anura	Esculentin-1CPa	46	1	0	0	1	1	1	0	1	0	0
Rana esculenta	esculentins	Amphibia	Anura	Esculentin-1c	46	0	1	1	0	0	0	1	0	0	0
Odorrana ishikawae	esculentins	Amphibia	Anura	Esculentin-1ISa	46	0	1	0	1	1	1	0	0	0	0
Odorrana ishikawae	esculentins	Amphibia	Anura	Esculentin-1ISb	46	0	1	0	1	1	1	0	1	0	0
Odorrana ishikawae	esculentins	Amphibia	Anura	Esculentin-2ISa	37	0	1	0	1	1	1	0	1	0	0
Rana pretiosa	esculentins	Amphibia	Anura	Esculentin-2PRa	37	0	1	0	1	1	1	0	0	0	0
Rana pretiosa	esculentins	Amphibia	Anura	Esculentin-2PRb	37	0	1	0	1	1	1	0	1	0	0
Odorrana andersonii	esculentins	Amphibia	Anura	Esculentin-1-OA1	46	0	1	0	1	1	1	0	1	0	0
Odorrana andersonii	esculentins	Amphibia	Anura	Esculentin-1-OA2	46	0	1	0	1	1	1	0	1	0	0
Odorrana andersonii	esculentins	Amphibia	Anura	Esculentin-1-OA3	46	0	1	0	1	1	1	0	1	0	0
Odorrana andersonii	esculentins	Amphibia	Anura	Esculentin-1-OA4	46	0	1	0	1	1	1	0	1	0	0
Odorrana andersonii	esculentins	Amphibia	Anura	Esculentin-1-OA5	46	0	1	0	1	1	1	0	1	0	0
Odorrana rotodora	esculentins	Amphibia	Anura	Esculentin-1-OR1	46	0	1	0	1	1	1	0	1	0	0
Odorrana rotodora	esculentins	Amphibia	Anura	Esculentin-1-OR3	46	0	1	0	1	1	1	0	1	0	0
Odorrana rotodora	esculentins	Amphibia	Anura	Esculentin-1-OR4	46	0	1	0	1	1	1	0	1	0	0
Odorrana rotodora	esculentins	Amphibia	Anura	Esculentin-1-OR5	46	0	1	0	1	1	1	0	1	0	0
Odorrana andersonii	esculentins	Amphibia	Anura	Esculentin-2-OA1	37	0	1	0	1	1	1	0	1	0	0
Odorrana andersonii	esculentins	Amphibia	Anura	Esculentin-2-OA2	37	0	1	0	1	1	1	0	1	0	0
Odorrana rotodora	esculentins	Amphibia	Anura	Esculentin-2-OR2	37	0	1	0	1	1	1	0	1	0	0
Odorrana rotodora	esculentins	Amphibia	Anura	Esculentin-2-OR3	37	0	1	0	1	1	1	0	1	0	0
Odorrana rotodora	esculentins	Amphibia	Anura	Esculentin-2-OR4	37	0	1	0	1	1	1	0	1	0	0
Odorrana rotodora	esculentins	Amphibia	Anura	Esculentin-2-OR5	37	0	1	0	1	1	1	0	1	0	0
Amolops loloensis	esculentins	Amphibia	Anura	Esculentin-2-ALa	37	0	1	0	1	1	1	0	1	0	0
Amolops loloensis	esculentins	Amphibia	Anura	Esculentin-2-ALb	37	0	1	0	1	1	1	0	1	0	0
Amolops chunganensis	esculentins	Amphibia	Anura	Esculentin-2CG1	37	0	1	1	0	0	0	1	0	0	0
Lithobates chiricahuensis	esculentins	Amphibia	Anura	Esculentin-2CHa	37	0	1	0	1	1	1	0	0	0	0
Odorrana grahami	esculentins	Amphibia	Anura	Esculentin-1-OG4 antimicrobial peptide	46	1	0	1	0	0	0	1	0	0	0
Odorrana grahami	esculentins	Amphibia	Anura	Esculentin-2-OG6 antimicrobial peptide	37	1	0	1	0	0	0	1	0	0	0
Odorrana versabilis	esculentins	Amphibia	Anura	Esculentin-2V protein	37	1	0	1	0	0	0	1	0	0	0
Rana schmackeri	esculentins	Amphibia	Anura	Esculentin-1S protein	46	1	0	1	0	0	0	1	0	0	0
Rana fukienensis	esculentins	Amphibia	Anura	Esculentin-2P protein	37	1	0	1	0	0	0	1	0	0	0
Odorrana versabilis	esculentins	Amphibia	Anura	Esculentin-1V protein	46	1	0	1	0	0	0	1	0	0	0
Rana fukienensis	esculentins	Amphibia	Anura	Esculentin-1P protein	46	1	0	1	0	0	0	1	0	0	0
Amolops jingdongensis	esculentins	Amphibia	Anura	Esculentin-2-AJ4 antimicrobial peptide precursor	37	1	0	1	0	0	0	1	0	0	0
Amolops jingdongensis	esculentins	Amphibia	Anura	Esculentin-2-AJ2 antimicrobial peptide precursor	37	1	0	1	0	0	0	1	0	0	0
Amolops jingdongensis	esculentins	Amphibia	Anura	Esculentin-2-AJ3 antimicrobial peptide precursor	37	1	0	1	0	0	0	1	0	0	0
Amolops jingdongensis	esculentins	Amphibia	Anura	Esculentin-2-AJ1 antimicrobial peptide precursor	37	1	0	1	0	0	0	1	0	0	0
Odorrana jingdongensis	esculentins	Amphibia	Anura	Esculentin-2JDa	37	0	1	0	1	1	1	0	0	0	0
Odorrana jingdongensis	esculentins	Amphibia	Anura	Esculentin-2JDb	37	1	0	1	0	0	0	1	0	0	0
Rana pipiens	esculentins	Amphibia	Anura	Esculentin-1Pc precursor	33	1	0	1	0	0	0	1	0	0	0
Rana boylii	esculentins	Amphibia	Anura	Esculentin-2BY precursor	76	1	0	1	0	0	0	1	0	0	0
Rana pipiens	esculentins	Amphibia	Anura	Esculentin-1Pa precursor	86	1	0	1	0	0	0	1	0	0	0
Rana draytonii	esculentins	Amphibia	Anura	Esculentin-2DR precursor	76	1	0	1	0	0	0	1	0	0	0
Rana pipiens	esculentins	Amphibia	Anura	Esculentin-1Pb precursor	86	1	0	1	0	0	0	1	0	0	0
Rana palustris	esculentins	Amphibia	Anura	Esculentin-1PLb	46	0	1	0	1	1	1	0	0	0	0
Odorrana grahami	esculentins	Amphibia	Anura	Esculentin-1-OG2 antimicrobial peptide	84	1	0	1	0	0	0	1	0	0	0
Odorrana grahami	esculentins	Amphibia	Anura	Esculentin-1-OG2 antimicrobial peptide	84	1	0	1	0	0	0	1	0	0	0
Odorrana grahami	esculentins	Amphibia	Anura	Esculentin-1-OG2 antimicrobial peptide (Fragment)	63	1	0	1	0	0	0	1	0	0	0
Odorrana grahami	esculentins	Amphibia	Anura	Esculentin-1-OG2 antimicrobial peptide (Fragment)	70	1	0	1	0	0	0	1	0	0	0
Odorrana grahami	esculentins	Amphibia	Anura	Esculentin-1-OG5 antimicrobial peptide	84	1	0	1	0	0	0	1	0	0	0
Odorrana grahami	esculentins	Amphibia	Anura	Esculentin-1-OG2 antimicrobial peptide (Fragment)	63	1	0	1	0	0	0	1	0	0	0
Odorrana grahami	esculentins	Amphibia	Anura	Esculentin-1-OG2 antimicrobial peptide (Fragment)	63	1	0	1	0	0	0	1	0	0	0
Odorrana grahami	esculentins	Amphibia	Anura	Esculentin-1-OG1 antimicrobial peptide (Fragment)	63	1	0	1	0	0	0	1	0	0	0
Odorrana grahami	esculentins	Amphibia	Anura	Esculentin-1-OG2 antimicrobial peptide (Fragment)	63	1	0	1	0	0	0	1	0	0	0
Odorrana grahami	esculentins	Amphibia	Anura	Esculentin-1-OG2 antimicrobial peptide (Fragment)	64	1	0	1	0	0	0	1	0	0	0
Odorrana grahami	esculentins	Amphibia	Anura	Esculentin-1-OG2 antimicrobial peptide	84	1	0	1	0	0	0	1	0	0	0
Odorrana grahami	esculentins	Amphibia	Anura	Esculentin-1-OG3 antimicrobial peptide	84	1	0	1	0	0	0	1	0	0	0
Odorrana grahami	esculentins	Amphibia	Anura	Esculentin-1-OG5 antimicrobial peptide	84	1	0	1	0	0	0	1	0	0	0
Odorrana grahami	esculentins	Amphibia	Anura	Esculentin-1-OG5 antimicrobial peptide	84	1	0	1	0	0	0	1	0	0	0
Odorrana grahami	esculentins	Amphibia	Anura	Esculentin-1-OG6 antimicrobial peptide	84	1	0	1	0	0	0	1	0	0	0
Odorrana grahami	esculentins	Amphibia	Anura	Esculentin-2-OG1 antimicrobial peptide	78	1	0	1	0	0	0	1	0	0	0
Odorrana grahami	esculentins	Amphibia	Anura	Esculentin-2-OG2 antimicrobial peptide	78	1	0	1	0	0	0	1	0	0	0
Odorrana grahami	esculentins	Amphibia	Anura	Esculentin-2-OG10 antimicrobial peptide (Fragment)	57	1	0	1	0	0	0	1	0	0	0
Odorrana grahami	esculentins	Amphibia	Anura	Esculentin-2-OG4 antimicrobial peptide	78	1	0	1	0	0	0	1	0	0	0
Odorrana grahami	esculentins	Amphibia	Anura	Esculentin-2-OG7 antimicrobial peptide	78	1	0	1	0	0	0	1	0	0	0
Odorrana grahami	esculentins	Amphibia	Anura	Esculentin-2-OG8 antimicrobial peptide	80	1	0	1	0	0	0	1	0	0	0
Odorrana grahami	esculentins	Amphibia	Anura	Esculentin-2-OG9 antimicrobial peptide	78	1	0	1	0	0	0	1	0	0	0
Odorrana grahami	esculentins	Amphibia	Anura	Esculentin-1-OG11 antimicrobial peptide	84	1	0	1	0	0	0	1	0	0	0
Odorrana grahami	esculentins	Amphibia	Anura	Esculentin-2-OG16 antimicrobial peptide	78	1	0	1	0	0	0	1	0	0	0
Odorrana grahami	esculentins	Amphibia	Anura	Esculentin-2-OG15 antimicrobial peptide	78	1	0	1	0	0	0	1	0	0	0
Odorrana grahami	esculentins	Amphibia	Anura	Esculentin-1-OG10 antimicrobial peptide	84	1	0	1	0	0	0	1	0	0	0
Odorrana grahami	esculentins	Amphibia	Anura	Esculentin-2-OG14 antimicrobial peptide	78	1	0	1	0	0	0	1	0	0	0
Odorrana grahami	esculentins	Amphibia	Anura	Esculentin-1-OG9 antimicrobial peptide	84	1	0	1	0	0	0	1	0	0	0
Odorrana grahami	esculentins	Amphibia	Anura	Esculentin-2-OG13 antimicrobial peptide	78	1	0	1	0	0	0	1	0	0	0
Odorrana grahami	esculentins	Amphibia	Anura	Esculentin-2-OG12 antimicrobial peptide	78	1	0	1	0	0	0	1	0	0	0
Odorrana grahami	esculentins	Amphibia	Anura	Esculentin-1-OG8 antimicrobial peptide	84	1	0	1	0	0	0	1	0	0	0
Hylarana latouchii	esculentins	Amphibia	Anura	Esculentin-1LTb	85	1	0	1	0	0	0	1	0	0	0
Hylarana latouchii	esculentins	Amphibia	Anura	Esculentin-1LTa	85	1	0	1	0	0	0	1	0	0	0
Hylarana latouchii	esculentins	Amphibia	Anura	Esculentin-2LTa antimicrobial peptide	76	1	0	1	0	0	0	1	0	0	0
Hylarana latouchii	esculentins	Amphibia	Anura	Esculentin-2LTb antimicrobial peptide	76	1	0	1	0	0	0	1	0	0	0
Odorrana andersonii	esculentins	Amphibia	Anura	Esculentin-2-RA3 antimicrobial peptide	80	1	0	1	0	0	0	1	0	0	0
Odorrana andersonii	esculentins	Amphibia	Anura	Esculentin-1-RA10 antimicrobial peptide	84	1	0	1	0	0	0	1	0	0	0
Lithobates pipiens	esculentins	Amphibia	Anura	Esculentin-2 Bla (Fragment)	40	1	0	1	0	0	0	1	0	0	0
Lithobates pipiens	esculentins	Amphibia	Anura	Esculentin-2 (Fragment)	40	1	0	1	0	0	0	1	0	0	0
Rana blairi	esculentins	Amphibia	Anura	Esculentin-2 (Fragment)	40	1	0	1	0	0	0	1	0	0	0
Rana chiricahuensis	esculentins	Amphibia	Anura	Esculentin-2 CHa (Fragment)	40	1	0	1	0	0	0	1	0	0	0
Hylarana temporalis	esculentins	Amphibia	Anura	Esculentin-2TEa	76	1	0	1	0	0	0	1	0	0	0
Hylarana temporalis	esculentins	Amphibia	Anura	Esculentin-2TEb	76	1	0	1	0	0	0	1	0	0	0
Hylarana temporalis	esculentins	Amphibia	Anura	Esculentin-2TEc	76	1	0	1	0	0	0	1	0	0	0
Odorrana margaretae	esculentins	Amphibia	Anura	Esculentin-1-MG1 antimicrobial peptide	83	1	0	1	0	0	0	1	0	0	0
Odorrana margaretae	esculentins	Amphibia	Anura	Esculentin-1-MG1 antimicrobial peptide	83	1	0	1	0	0	0	1	0	0	0
Amolops mantzorum	esculentins	Amphibia	Anura	Esculentin-2MT1 antimicrobial peptide	76	1	0	1	0	0	0	1	0	0	0
Odorrana andersonii	esculentins	Amphibia	Anura	Esculentin-1-RA1 peptide	84	1	0	1	0	0	0	1	0	0	0
Myrmecia gulosa	formaecins	Insecta	Hymenoptera	Formaecin-2	16	0	1	0	1	0	1	0	0	0	0
Myrmecia gulosa	formaecins	Insecta	Hymenoptera	Formaecin-1	16	0	1	0	1	0	1	0	0	0	0
Rana rugosa	gaegurins	Amphibia	Anura	Gaegurin-1	33	0	1	0	1	1	1	0	1	0	0
Rana rugosa	gaegurins	Amphibia	Anura	Gaegurin-2	33	0	1	0	1	1	1	0	1	0	0
Rana rugosa	gaegurins	Amphibia	Anura	Gaegurin-3	33	0	1	0	1	1	1	0	1	0	0
Rana rugosa	gaegurins	Amphibia	Anura	Gaegurin-6	24	0	1	0	1	1	1	0	1	0	0
Rana rugosa	gaegurins	Amphibia	Anura	Gaegurin-4	37	0	1	0	1	1	1	0	1	0	0
Rana rugosa	gaegurins	Amphibia	Anura	Gaegurin-5	24	0	1	0	1	1	1	0	1	0	0
Rana nigrovittata	gaegurins	Amphibia	Anura	Gaegurin-6-RN antimicrobial peptide	45	1	0	1	0	0	0	1	0	0	0
Rana nigrovittata	gaegurins	Amphibia	Anura	Gaegurin-6-RN antimicrobial peptide	45	1	0	1	0	0	0	1	0	0	0
Rana nigrovittata	gaegurins	Amphibia	Anura	Gaegurin-6-RN antimicrobial peptide	44	1	0	1	0	0	0	1	0	0	0
Odorrana andersonii	gaegurins	Amphibia	Anura	Gaegurin-6-RA peptide precursor	44	1	0	1	0	0	0	1	0	0	0
Rana nigrovittata	gaegurins	Amphibia	Anura	Gaegurin-RN1	24	0	1	0	1	1	1	0	1	0	0
Rana nigrovittata	gaegurins	Amphibia	Anura	Gaegurin-RN4	24	0	1	0	1	1	0	0	1	0	0
Rana nigrovittata	gaegurins	Amphibia	Anura	Gaegurin-RN5	24	0	1	0	1	1	1	0	1	0	0
Limnonectes kuhlii	gaegurins	Amphibia	Anura	Gaegurin-LK1	24	0	1	1	0	0	0	1	0	0	0
Limnonectes kuhlii	gaegurins	Amphibia	Anura	Gaegurin-LK2	24	0	1	1	0	0	0	1	0	0	0
Rana nigrovittata	gaegurins	Amphibia	Anura	Gaegurin-6-RN antimicrobial peptide	70	1	0	1	0	0	0	1	0	0	0
Rana nigrovittata	gaegurins	Amphibia	Anura	Gaegurin-6-RN antimicrobial peptide	70	1	0	1	0	0	0	1	0	0	0
Rana nigrovittata	gaegurins	Amphibia	Anura	Gaegurin-6-RN antimicrobial peptide	70	1	0	1	0	0	0	1	0	0	0
Rana nigrovittata	gaegurins	Amphibia	Anura	Gaegurin-6-RN antimicrobial peptide	70	1	0	1	0	0	0	1	0	0	0
Rana nigrovittata	gaegurins	Amphibia	Anura	Gaegurin-6-RN antimicrobial peptide	70	1	0	1	0	0	0	1	0	0	0
Rana nigrovittata	gaegurins	Amphibia	Anura	Gaegurin-6-RN antimicrobial peptide	70	1	0	1	0	0	0	1	0	0	0
Rana nigrovittata	gaegurins	Amphibia	Anura	Gaegurin-6-RN antimicrobial peptide	70	1	0	1	0	0	0	1	0	0	0
Rana nigrovittata	gaegurins	Amphibia	Anura	Gaegurin-6-RN antimicrobial peptide	70	1	0	1	0	0	0	1	0	0	0
Rana nigrovittata	gaegurins	Amphibia	Anura	Gaegurin-6-RN antimicrobial peptide	70	1	0	1	0	0	0	1	0	0	0
Rana nigrovittata	gaegurins	Amphibia	Anura	Gaegurin-6-RN antimicrobial peptide	70	1	0	1	0	0	0	1	0	0	0
Rana nigrovittata	gaegurins	Amphibia	Anura	Gaegurin-6-RN antimicrobial peptide	70	1	0	1	0	0	0	1	0	0	0
Rana nigrovittata	gaegurins	Amphibia	Anura	Gaegurin-6-RN antimicrobial peptide	70	1	0	1	0	0	0	1	0	0	0
Rana nigrovittata	gaegurins	Amphibia	Anura	Gaegurin-6-RN antimicrobial peptide	70	1	0	1	0	0	0	1	0	0	0
Rana nigrovittata	gaegurins	Amphibia	Anura	Gaegurin-6-RN antimicrobial peptide	78	1	0	1	0	0	0	1	0	0	0
Halocynthia aurantium	halocidins	Ascidiacea	Pleurogona	Halocidin precursorA	15	0	1	0	1	1	1	0	0	0	0
Halocynthia aurantium	halocidins	Ascidiacea	Pleurogona	Halocidin precursorB	18	0	1	0	1	1	1	0	0	0	0
Homo sapiens	hepcidins	Mammalia	Primates	Hepcidin-20	20	0	1	0	1	1	1	0	1	0	0
Morone chrysops	hepcidins	Teleostei	Perciformes	Hepcidin	21	0	1	0	1	0	1	0	0	0	0
Homo sapiens	hepcidins	Mammalia	Primates	Hepcidin-25 / LEAP	25	0	1	0	1	1	1	0	1	0	0
Larimichthys crocea	hepcidins	Teleostei	Perciformes	Hepcidin	21	0	1	0	1	1	1	0	0	0	0
[truncated: 2,163 more rows]
